# Supplementary material for: NF-κB signaling driven by oncogenic Ras contributes to tumorigenesis in a Drosophila carcinoma model
Source: PLoS Biol. 2025 Apr 28;23(4):e3002663. doi: 10.1371/journal.pbio.3002663 (PMC12037074; doi:10.1371/journal.pbio.3002663)
Supplement: S2 Table — (XLSX) [file pbio.3002663.s008.xlsx]

## Sheet: original data FPKM
tracking_id	gene_short_name	6/30 A+ (y,w,ey-flp/y,w;UAS-RasV12/Act>y+>Gal4, UAS-GFP; Frt82B scrib2/Frt82B, tubGal80 GFP+ )eyedisc	6/30 A- (y,w,ey-flp/y,w;UAS-RasV12/Act>y+>Gal4, UAS-GFP; Frt82B scrib2/Frt82B, tubGal80 GFP-) eyedisc	GMRGFP GFP+ eyedisc control
FBgn0261974	snoRNA:Or-CD9b	0	0	839.779
FBgn0262972	CR43283	1.08649	22.9553	662.452
FBgn0033268	Obp44a	22.2836	126.403	656.404
FBgn0261973	snoRNA:Or-CD9a	0	0	399.428
FBgn0000557	Ef1alpha100E	1.33848	8.65022	286.937
FBgn0035246	CG13928	12.9647	18.7893	274.605
FBgn0002632	m6	2.77023	45.306	273.718
FBgn0085325	CG34296	0	10.3589	224.718
FBgn0263984	CG43733	3.78231	62.1784	211.454
FBgn0002868	MtnA	8.72471	34.8439	211.323
FBgn0004108	Nrt	39.8619	65.1086	206.724
FBgn0028999	nerfin-1	13.7092	17.7732	152.044
FBgn0026197	noe	14.5409	13.6945	141.572
FBgn0260768	CG42566	5.45171	31.3818	136.878
FBgn0050172	CG30172	0	6.864	136.766
FBgn0036926	CG7646	11.3529	11.6313	112.465
FBgn0037697	CG9363	13.2948	13.8215	110.421
FBgn0032297	CG17124	95.1073	26.9393	92.3905
FBgn0051451	CR31451	0	4.55267	92.0692
FBgn0004595	pros	2.47263	4.04989	81.7058
FBgn0028400	Syt4	3.31445	4.51007	74.7935
FBgn0040465	Dip3	16.6071	13.4366	74.221
FBgn0261788	Ank2	7.06657	6.65017	74.0019
FBgn0027491	Cdk5alpha	2.5543	4.87793	70.7876
FBgn0028509	cenG1A	18.8375	14.7313	69.1958
FBgn0025712	CG13920	5.06053	3.53958	68.9562
FBgn0001122	G-oalpha47A	17.1374	15.1337	67.6465
FBgn0260943	Rbp6	0.996749	3.68086	63.994
FBgn0039808	CG12071	4.39367	11.8151	63.0652
FBgn0039927	CG11155	0.723144	5.90041	62.5079
FBgn0027788	Hey	1.78368	4.30309	61.0987
FBgn0041605	cpx	1.1138	3.06092	60.8134
FBgn0034155	unc-104	8.79383	7.96766	59.3688
FBgn0004034	y	3.46497	12.0694	58.7772
FBgn0259994	CG42492	1.8163	2.72768	58.5947
FBgn0032946	nrv3	3.39111	3.46326	57.6633
FBgn0260400	elav	6.79006	7.89979	57.3368
FBgn0029896	CG3168	29.1191	15.9393	57.1163
FBgn0035495	CG14989	0	2.62662	56.3089
FBgn0040532	CG8369	13.8467	5.96869	55.7808
FBgn0010407	Ror	7.70797	8.21669	55.2956
FBgn0051118	RabX4	8.61737	10.8003	54.174
FBgn0013342	n-syb	1.32486	2.65491	53.9509
FBgn0033484	CG2269	1.85855	3.24632	53.7438
FBgn0053653	Caps	2.3178	4.83072	53.3627
FBgn0031683	CG4230	17.3254	15.5485	52.3898
FBgn0043022	snRNA:U5:38ABa	99.7488	1.07891	51.5258
FBgn0036202	CG6024	3.11978	4.28075	51.3552
FBgn0263029	CG43324	1.78927	0	51.2899
FBgn0086675	fne	0.376383	1.82423	50.6209
FBgn0086031	snoRNA:Me28S-U1230	94.359	7.2035	49.0384
FBgn0032651	Oli	1.77012	4.61335	48.8167
FBgn0029123	SoxN	4.05083	9.36171	48.7632
FBgn0030742	CG9919	1.84597	2.84321	46.4963
FBgn0038547	CG17803	3.79201	5.85531	46.4749
FBgn0263219	Dscam4	20.1185	15.1573	46.1952
FBgn0037060	CG10508	7.63174	5.94204	45.9303
FBgn0034501	CG13868	4.89042	11.0962	45.4588
FBgn0032515	loqs	14.2458	13.3662	44.8203
FBgn0259246	brp	1.81967	2.27875	44.1067
FBgn0015558	tty	3.06043	6.05548	43.5916
FBgn0053200	ventrally-expressed-protein-D	6.71493	9.73662	43.535
FBgn0263552	mir-4961	0.00430409	1.62825e-08	43.1553
FBgn0010014	CanB	1.09537	0.837582	42.9381
FBgn0051140	CG31140	1.1093	1.72652	42.9351
FBgn0038596	CG14312	0	0.487863	42.8326
FBgn0039900	Syt7	0.458345	1.11018	42.6669
FBgn0004191	snRNA:U2:34ABa	9.94992	13.6928	42.0936
FBgn0021800	l(2)k16918	2.50774	3.06674	41.4031
FBgn0000108	Appl	7.27392	4.97975	41.1738
FBgn0083007	snoRNA:Psi28S-1135f	0	12.4909	41.0494
FBgn0039908	Asator	11.6419	9.58875	40.9219
FBgn0033872	CG6329	1.97043	2.78467	40.8468
FBgn0001983	wor	2.35698	2.67587	40.7104
FBgn0029975	CG1444	2.03536	8.74068	40.352
FBgn0263934	esn	7.78338	12.7225	40.1644
FBgn0025456	CREG	9.38328	12.2393	40.1564
FBgn0264574	Glut1	3.45245	8.04646	39.4635
FBgn0262636	Lin29	0.399548	1.75443	39.4041
FBgn0053481	dpr7	0.536913	2.37321	39.2236
FBgn0034720	Liprin-gamma	1.55623	2.9454	39.1173
FBgn0030158	CG9686	2.12799	0.50426	38.9443
FBgn0036003	CG14180	3.55337	6.10962	38.6601
FBgn0023023	CRMP	2.01765	7.04865	37.5535
FBgn0036890	CG9368	0.327484	0.592322	37.232
FBgn0020391	Nrk	2.28386	3.37416	37.0187
FBgn0004880	scrt	6.25517	4.90219	36.9394
FBgn0028996	onecut	1.18317	2.89645	36.7552
FBgn0000099	ap	25.9756	4.27087	36.6635
FBgn0032221	CG5375	3.41954	4.31514	36.6273
FBgn0003448	sna	1.78648	3.33917	36.6057
FBgn0263537	mir-4951	0	5.39474e-29	36.5428
FBgn0035245	GC	1.22057	2.65779	36.4695
FBgn0039911	CG1909	2.73812	8.45674	36.4318
FBgn0004552	Akh	0	2.88446	36.1624
FBgn0040718	CG15353	0	1.21996	35.8138
FBgn0082998	snoRNA:Psi28S-1192d	0	0	35.8008
FBgn0038290	CG6912	21.3384	9.95435	35.5522
FBgn0263117	CG34377	4.94029	8.27092	35.3654
FBgn0051030	CG31030	6.6499	8.41324	35.0285
FBgn0050420	Atf-2	11.1887	11.0372	34.7912
FBgn0004242	Syt1	0.708361	0.981929	34.6315
FBgn0264449	CG43867	6.88701	8.98312	34.5711
FBgn0039593	CG9989	0.529737	8.08962	34.4348
FBgn0021776	mira	1.7163	3.07224	34.2881
FBgn0001089	Gal	0.745987	10.0715	34.2694
FBgn0037084	Syx6	7.96185	7.88728	34.2563
FBgn0262728	Pal2	2.09818	6.01422	34.1863
FBgn0020368	Vha68-1	0.435764	1.34972	34.1705
FBgn0262476	CG43066	4.5903	4.57267	34.0623
FBgn0260759	CG42557	11.5767	11.1612	34.0154
FBgn0050296	RIC-3	0.543419	1.69539	33.9686
FBgn0038837	CG3822	0.629272	3.07662	33.7034
FBgn0035922	Pex7	0	3.17381	33.635
FBgn0040281	Aplip1	2.6555	4.47297	33.2246
FBgn0015550	tap	1.65173	1.22405	33.1356
FBgn0035542	DOR	9.22064	10.9459	33.1012
FBgn0034224	CG6520	3.92775	8.5618	33.0871
FBgn0083046	snoRNA:Psi18S-1389a	0	0	33.0697
FBgn0263631	mir-3645	0	0	33.0238
FBgn0083035	snoRNA:Psi18S-525d	0	0	33.0238
FBgn0039723	CG15522	22.1183	3.7271	32.7998
FBgn0036927	CG7433	1.37831	5.71048	32.4945
FBgn0031294	IA-2	0.0836151	1.11485	32.3805
FBgn0038540	CG14321	7.99526	8.39582	31.7369
FBgn0053155	CG33155	1.33355	1.09949	31.7356
FBgn0259971	CG42481	0	0	31.3895
FBgn0259707	CG42361	3.29428	1.27569	31.25
FBgn0052227	gogo	1.7588	2.13703	31.248
FBgn0036993	CG5910	4.19486	4.65588	30.9343
FBgn0034638	CG10433	4.96666	9.89499	30.8599
FBgn0033960	CG10151	3.17061	4.95852	30.851
FBgn0035179	CG12038	1.67221	2.66452	30.7436
FBgn0262871	lute	16.7497	10.0891	30.7274
FBgn0026438	Eaat2	6.89987	0.947702	30.2878
FBgn0261588	pdm3	2.61508	7.1484	30.2387
FBgn0011259	Sema-1a	6.25527	7.66206	30.1556
FBgn0029708	CG3556	1.44517	2.94097	30.1415
FBgn0036144	GlcAT-P	0.904083	9.50465	30.0322
FBgn0003435	sm	0.866977	3.50331	29.9144
FBgn0033787	CG13321	0	9.46943	29.9132
FBgn0001142	Gs1	0.266749	3.41737	29.8972
FBgn0032377	CG14937	4.91644	8.54742	29.803
FBgn0027575	GABA-B-R2	4.69589	4.8165	29.6332
FBgn0034145	CG5065	2.95843	3.2831	29.591
FBgn0037120	CG11247	6.21151	9.23549	29.478
FBgn0082957	snoRNA:Psi28S-3405d	0	0	29.4528
FBgn0086671	snoRNA:Psi28S-2876	0	0	29.4528
FBgn0083040	snoRNA:Psi18S-1854c	26.4336	0	29.4528
FBgn0035153	ebd1	1.75051	4.45377	29.3663
FBgn0260499	qvr	0.22278	1.83221	29.351
FBgn0035521	VhaM9.7-a	1.72672	2.11014	29.3188
FBgn0051057	tau	2.86415	2.24702	29.0735
FBgn0025702	srpk79D	1.20873	1.27668	29.0409
FBgn0028991	seq	8.09444	5.33996	28.6162
FBgn0041097	robo3	0.712399	1.40419	28.3085
FBgn0034978	CG3257	0.449821	1.00252	28.0671
FBgn0041707	7B2	7.44537	8.93898	27.9442
FBgn0037028	CG3618	12.0614	5.3768	27.7644
FBgn0260470	SP555	0.438288	2.71757	27.7028
FBgn0050197	CG30197	1.67873	7.96851	27.411
FBgn0085195	CG34166	0	0	27.2354
FBgn0263080	CG43348	0	2.1199	26.7337
FBgn0262141	CG42867	0	7.13998	25.9921
FBgn0032719	CG17321	0.850425	0.979918	25.9445
FBgn0034789	PIP5K59B	1.00711	2.35298	25.9325
FBgn0032151	nAcRalpha-30D	0.282684	0.931057	25.812
FBgn0260440	spdo	2.25136	7.13474	25.7591
FBgn0029814	CG15765	3.65832	5.46444	25.753
FBgn0037754	CG8500	2.00263	2.26684	25.7228
FBgn0003896	tup	13.0769	4.72883	25.7116
FBgn0086679	p	9.57611	8.38712	25.6655
FBgn0032741	Side	0.800318	0.527434	25.5348
FBgn0010905	Spn	6.80566	8.40738	25.2716
FBgn0000411	D	6.74704	7.4631	25.203
FBgn0036587	CG4950	0.331356	7.50788	25.1516
FBgn0031762	CG9098	0.382389	0.806521	25.0322
FBgn0031146	CG15449	9.81943	7.54087	24.9342
FBgn0037849	CG4596	0.486706	1.80652	24.8254
FBgn0037046	CG10581	16.4015	2.76218	24.7235
FBgn0032021	CG7781	1.29544	2.0746	24.5947
FBgn0023531	CG32809	4.88396	5.78887	24.4361
FBgn0025625	Sik2	2.14174	2.70505	24.3343
FBgn0264542	CG43921	0.808022	1.90133	24.2869
FBgn0035348	CG16758	0.998139	6.65486	23.8207
FBgn0033983	CG10253	1.22549	1.0638	23.7396
FBgn0028906	CG17341	0.140297	0.698205	23.6885
FBgn0039734	Tace	0.483674	2.8328	22.9281
FBgn0005586	Rab3	0.453442	1.35317	22.8462
FBgn0004878	cas	0.771183	3.88612	22.8306
FBgn0034103	CG15704	0	0.551562	22.497
FBgn0045852	ham	1.781	5.24832	22.4667
FBgn0086672	snoRNA:Or-aca5	38.6185	0	22.4651
FBgn0085218	CG34189	0	1.02241	22.446
FBgn0039161	CG13606	79.1932	6.09998	22.2681
FBgn0035719	tow	2.80337	2.41194	22.2206
FBgn0017590	klg	1.68009	2.18323	22.1897
FBgn0036544	sff	2.13699	2.62419	22.1801
FBgn0033876	synaptogyrin	8.90813	2.17298	22.1092
FBgn0020269	mspo	0	0.853536	22.0203
FBgn0041723	rho-5	1.31972	2.91826	21.8675
FBgn0039332	alrm	1.71758	1.5782	21.8354
FBgn0027550	CG6495	0.224083	0.296035	21.7263
FBgn0030421	CG3812	4.1749	5.66685	21.5715
FBgn0031424	VGlut	0	1.3679	21.3159
FBgn0036579	CG5027	4.14106	5.07664	21.2545
FBgn0038277	RpS5b	2.19474	2.93986	21.1947
FBgn0082963	snoRNA:Psi28S-3378	0	3.21278	21.1391
FBgn0261794	kcc	3.73077	6.24807	21.0431
FBgn0000038	nAcRbeta-64B	0	1.12878	21.0285
FBgn0264448	CR43866	0	3.83452	20.9633
FBgn0264324	spg	5.79265	5.94885	20.9293
FBgn0015520	nonA-l	5.72706	5.76291	20.9013
FBgn0035903	CG6765	1.4018	2.26907	20.7132
FBgn0030237	CG15209	0.793583	6.86571	20.6837
FBgn0039064	CG4467	0.253636	0.773801	20.6737
FBgn0041721	snRNA:U12:73B	6.45614	6.51432	20.6484
FBgn0039938	Sox102F	1.85102	2.84253	20.5986
FBgn0005658	Ets65A	0.268883	0.5341	20.4527
FBgn0036786	skl	3.54635	1.01288	20.3491
FBgn0035504	Teh4	0.421891	1.15037	20.2485
FBgn0037375	kat-60L1	1.34728	0.626488	19.9395
FBgn0019643	Dat	1.65313	2.03045	19.9014
FBgn0032506	CG9395	0.318572	0.395983	19.866
FBgn0085334	CG34305	0	1.04773	19.8169
FBgn0004118	nAcRbeta-96A	0	1.12453	19.7291
FBgn0039816	CG11317	0.331163	0.543732	19.7044
FBgn0038042	Scgbeta	2.61805	1.36148	19.6834
FBgn0261041	stj	0.611294	3.67622	19.6747
FBgn0037736	CG12950	1.39882	0.949938	19.6198
FBgn0040636	CG13255	3.45405	2.60118	19.5395
FBgn0035287	CG13937	1.23602	1.47882	19.4201
FBgn0036360	CG10713	0.685537	1.01863	19.323
FBgn0032233	dpr19	0.811448	3.06758	19.1599
FBgn0051547	CG31547	1.01838	2.9793	19.1231
FBgn0085263	CG34234	1.21646	2.28806	19.1119
FBgn0262477	FoxP	0	0.409446	19.0886
FBgn0037788	CG3940	1.30434	4.33047	19.0794
FBgn0000639	Fbp1	0	0.138666	19.0306
FBgn0259110	mmd	0.0997658	0.780721	19.0086
FBgn0259923	41886	1.68088	2.56801	18.9894
FBgn0051690	CG31690	0.351352	2.03613	18.892
FBgn0086659	snoRNA:Psi18S-176	31.4155	0	18.8523
FBgn0034070	SP2353	1.52972	1.49183	18.8405
FBgn0035868	CG7194	8.54106	3.74043	18.7951
FBgn0039054	CG13830	1.59893	1.06588	18.7778
FBgn0037107	CG7166	0.656712	0.0815925	18.6669
FBgn0038498	beat-IIa	0	2.19088	18.6405
FBgn0024963	GluClalpha	0	1.37466	18.594
FBgn0030058	CG11294	0.507946	1.15661	18.5931
FBgn0259823	CG42404	0.73342	1.12286	18.5928
FBgn0038165	Task6	0	0.330161	18.5761
FBgn0039883	RhoGAP100F	3.16292	2.20849	18.5427
FBgn0035481	CG12605	0.623589	1.2639	18.5174
FBgn0035969	CG4476	0.24216	0.399507	18.4665
FBgn0040827	CG13315	0	4.40948	18.4135
FBgn0263776	CG43693	1.08008	1.89429	18.3872
FBgn0010240	Lcch3	0.302577	2.28878	18.3404
FBgn0061209	His2B:CG17949	1.87093	4.17481	18.291
FBgn0002565	Lsp2	0.252985	0	18.2391
FBgn0037130	Syn1	0.534108	2.67784	18.1938
FBgn0052368	CG32368	0	3.84663	18.1189
FBgn0040351	CG11638	2.82778	0.982317	18.0941
FBgn0050009	CR30009	1.61599	1.74938	18.0466
FBgn0024913	Actbeta	3.54845	1.17639	17.8863
FBgn0031061	CG14232	9.70407	5.31325	17.7572
FBgn0010453	Wnt4	1.54419	4.09164	17.7446
FBgn0023524	CG3078	0.425951	1.29531	17.6475
FBgn0013467	igl	0.929637	0.203027	17.6104
FBgn0261815	CG42757	0.671062	1.4067	17.5968
FBgn0030230	Rph	1.62813	1.48034	17.5417
FBgn0038246	CG14853	0	1.6776	17.5396
FBgn0004380	Klp64D	5.348	4.5289	17.5005
FBgn0030787	CG9609	8.16355	5.72672	17.4962
FBgn0263072	CG43347	0.166925	0.69546	17.4207
FBgn0261454	scaRNA:mgU4-65	0	0	17.3995
FBgn0031257	CG4133	0.679818	1.53405	17.2734
FBgn0003380	Sh	0.163936	0.862476	17.0831
FBgn0261613	Oaz	1.58344	0.467234	16.9628
FBgn0031393	CG15382	4.34834	2.00859	16.9576
FBgn0029939	CG9650	0.400964	3.06585	16.9085
FBgn0028481	CG4341	0.67854	0.988705	16.8728
FBgn0051051	CG31051	3.2024	5.00057	16.8479
FBgn0052017	CG32017	0.446068	1.9247	16.796
FBgn0038581	CG14314	17.4589	3.95582	16.7333
FBgn0037683	CG18473	4.34408	4.08776	16.7077
FBgn0261843	pre-mod(mdg4)-W	5.0491e-05	1.38704e-05	16.6928
FBgn0032798	CG10132	0.475904	0.316151	16.6559
FBgn0038202	CG12402	0.327337	0.271162	16.5949
FBgn0000039	nAcRalpha-96Ab	0	0.347747	16.5748
FBgn0264001	bru-3	0.339712	1.01037	16.5733
FBgn0052667	CG32667	2.56595	3.76331	16.5621
FBgn0002631	HLHm5	5.24121	5.05013	16.5494
FBgn0051660	pog	1.91456	1.69241	16.5451
FBgn0033250	CG14762	0.46558	0.951852	16.5443
FBgn0037212	nAcRalpha-80B	0	0.561028	16.4959
FBgn0035677	CG13293	0.709844	0.749225	16.4582
FBgn0031081	Nep3	1.02028	0.846047	16.4333
FBgn0033687	CG8407	3.57723	0.93567	16.2321
FBgn0033793	CG3955	0.642494	0.933813	16.2227
FBgn0038330	CG14868	1.6097	0.899047	16.1908
FBgn0035676	CG6619	0.53925	0.44632	16.1665
FBgn0034788	CG13532	2.62372	2.04658	16.1522
FBgn0052677	X11Lbeta	4.55371	3.6765	16.024
FBgn0001967	nimC3	0	1.21037	15.9902
FBgn0032225	CG5022	1.12626	1.76142	15.9267
FBgn0005775	Con	0.400121	1.89769	15.8837
FBgn0004516	Gad1	0	0.879798	15.7712
FBgn0011288	Snap25	2.41161	2.60456	15.7189
FBgn0031375	erm	1.21156	1.30205	15.597
FBgn0000137	ase	1.29329	1.81619	15.5697
FBgn0040505	Alk	0.0639235	0.381875	15.5347
FBgn0001145	Gs2	0.657036	0.431805	15.5163
FBgn0038839	CG10830	0	0.0993546	15.5131
FBgn0005636	nvy	5.17251	3.79103	15.4761
FBgn0014179	gcm	4.21456	3.60275	15.4557
FBgn0051665	wry	0.100401	0.517874	15.3359
FBgn0033031	CG8245	0.937048	1.98545	15.2747
FBgn0052354	CG32354	1.22898	4.18593	15.2492
FBgn0035468	Gr63a	6.20398	4.73264	15.2114
FBgn0033132	Tsp42Ej	7.38329	3.22281	14.9695
FBgn0023179	amon	0.14165	0.493422	14.9655
FBgn0085449	CG34420	0	0.802986	14.8863
FBgn0264490	Eip93F	0.40333	1.01773	14.8638
FBgn0000633	fas	0.188077	0.578643	14.8415
FBgn0003651	svp	2.57608	4.37519	14.7692
FBgn0085414	dpr12	1.25297	1.06241	14.7104
FBgn0050021	metro	1.49455	1.29676	14.7067
FBgn0038926	CG13409	1.12509	1.85224	14.6924
FBgn0032447	PICK1	2.17946	1.01219	14.6212
FBgn0259967	Sfp53D	2.72585	2.12039	14.618
FBgn0037015	cmpy	2.22423	0.485835	14.5204
FBgn0039099	CG10157	0	2.16122	14.4962
FBgn0053547	Rim	0.0867183	0.343335	14.4551
FBgn0263994	CG43737	0.142896	0.261754	14.4101
FBgn0008636	hbn	0.660314	0.921586	14.2261
FBgn0033054	CG14591	0.382064	0.125138	14.1646
FBgn0033108	CG15236	0.729633	0.424076	14.1556
FBgn0085369	CG34340	0.663762	1.64443	14.1512
FBgn0263745	CR43670	4.12514	3.80435	14.1464
FBgn0016970	l(2)k10201	4.9797	4.11421	14.1184
FBgn0028433	Ggamma30A	7.98508e-11	0.800938	14.0987
FBgn0010309	pigeon	6.27463	4.61352	14.0855
FBgn0033884	CG13344	4.66209	4.07521	14.0775
FBgn0033310	rgr	3.35651	4.56676	14.0677
FBgn0010038	GstD2	14.1087	4.33675	14.0414
FBgn0029105	alpha-catenin-related	0.190596	0.977475	13.9817
FBgn0038143	CG9813	0.268696	1.50469	13.9312
FBgn0034705	CG11170	1.6437	3.29022	13.8997
FBgn0031065	CG14234	1.87263	1.08633	13.8907
FBgn0029955	CG15478	0.320618	0.422343	13.7894
FBgn0040717	Nplp4	0	0	13.7376
FBgn0030508	CG15760	0.613002	0.468234	13.7281
FBgn0031045	CG14212	5.31445	3.77749	13.7225
FBgn0039089	beat-IV	0	0.538131	13.6786
FBgn0000640	Fbp2	0	1.26568	13.6756
FBgn0051721	Trim9	6.58674	4.36287	13.6053
FBgn0264706	CR43975	0	2.14544	13.4707
FBgn0052813	CG32813	1.2578	3.17385	13.4511
FBgn0010114	hig	1.32425	0.439551	13.4454
FBgn0040348	CG3703	2.54684	1.10835	13.3685
FBgn0037902	CG5281	2.61096	3.78847	13.3643
FBgn0023129	aay	3.56239	3.88587	13.3564
FBgn0031461	daw	18.6128	4.24684	13.2467
FBgn0035505	Teh2	1.25791	1.41888	13.2319
FBgn0261625	CG42708	8.08262	4.17114	13.2173
FBgn0037290	CG1124	4.52936	2.47863	13.202
FBgn0030581	CG14408	2.49694	3.32756	13.1783
FBgn0030887	CG6867	0.178745	0.503027	13.1203
FBgn0038730	CG6300	0.129138	0.276721	13.0309
FBgn0260657	CG42540	0.292003	0.411175	13.0293
FBgn0039602	CG1647	8.51196	4.09736	13.0095
FBgn0053411	5SrRNA:CR33411	0	2.93063	12.9778
FBgn0053447	5SrRNA:CR33447	0	2.66421	12.9778
FBgn0053422	5SrRNA:CR33422	0	1.33211	12.9778
FBgn0038828	CG17270	0.905049	0.885825	12.9193
FBgn0052845	CG32845	3.70816	3.70057	12.913
FBgn0000287	salr	9.44528	3.70014	12.8973
FBgn0263354	CG42784	0.471109	0.830846	12.8397
FBgn0032582	CG13258	2.36899	0.371938	12.8152
FBgn0031299	CG4629	1.65275	2.46174	12.7982
FBgn0032800	CG10137	1.23576	1.11066	12.7772
FBgn0029911	CG14435	4.74599	3.66194	12.7637
FBgn0032100	CG13108	1.88513	2.43726	12.7019
FBgn0031866	neuroligin	0.117551	0.331937	12.6945
FBgn0037521	CG2993	0.348238	1.3202	12.6235
FBgn0035538	DopEcR	0.239489	0.623154	12.5704
FBgn0036670	CG13029	4.16872	1.57904	12.5534
FBgn0035293	CG5687	1.0466	2.87131	12.5318
FBgn0259222	CG42322	0.185756	0.772971	12.5221
FBgn0263416	CG43462	1.94218	3.20816	12.4766
FBgn0036835	CG14075	1.04961	1.16156	12.4685
FBgn0015323	VAChT	0.155442	0.277098	12.4541
FBgn0050503	CG30503	6.12677	0.726737	12.4503
FBgn0263997	CG43740	0.320608	0.518585	12.3126
FBgn0032013	Scgalpha	1.56386	1.02381	12.2386
FBgn0039862	kek6	1.76631	1.2176	12.2328
FBgn0025632	CG4313	3.67882	3.29104	12.1728
FBgn0034455	CG11007	5.72112	3.29697	12.1558
FBgn0052815	CG32815	1.1969	1.28645	12.1549
FBgn0037684	CG8129	5.4439	3.43442	11.9608
FBgn0040764	CG13230	10.0635	1.42388	11.9583
FBgn0026592	Fie	0.422245	0.41397	11.9417
FBgn0053423	5SrRNA:CR33423	0	0	11.9336
FBgn0053443	5SrRNA:CR33443	0	0	11.9336
FBgn0053366	5SrRNA:CR33366	0	0	11.9336
FBgn0263111	cac	1.76337	1.25655	11.9179
FBgn0086778	gfA	0.145444	0.265388	11.9047
FBgn0002023	Lim3	0.802275	1.45326	11.8311
FBgn0004244	Rdl	0.064465	0.590627	11.809
FBgn0263456	nwk	0.250663	0.618911	11.8006
FBgn0260446	GABA-B-R1	0	0.309703	11.7226
FBgn0016975	stnB	0.204042	0.0906287	11.6703
FBgn0259224	CG42324	0.50354	0.961149	11.63
FBgn0015400	kek2	0.112918	0.35643	11.596
FBgn0031937	CG13795	0.523016	0.517172	11.5765
FBgn0039282	Bili	0.455151	0.530157	11.5708
FBgn0033791	Drl-2	0.239737	0.696734	11.5596
FBgn0051221	CG31221	0.518914	1.01241	11.5561
FBgn0035412	CG14957	4.07482	2.75842	11.5463
FBgn0034128	CG4409	0	1.38425	11.5456
FBgn0037050	CG10566	1.66453	1.83638	11.477
FBgn0034154	CG5267	1.91768	1.21841	11.4409
FBgn0010040	GstD4	14.3826	0.91381	11.4409
FBgn0036599	CG13044	2.32366	1.46096	11.4388
FBgn0038957	CG7059	6.88179	2.08733	11.422
FBgn0028743	CG5036	0	0.0664302	11.4096
FBgn0031955	CG14535	2.09367	1.07739	11.3837
FBgn0036485	FucTA	0.192794	0.18126	11.3606
FBgn0037690	Task7	0	0.624267	11.3474
FBgn0034649	CG9865	7.2933	1.7941	11.2882
FBgn0031530	pgant2	2.38925	3.42012	11.2292
FBgn0028572	qtc	1.08882	1.97503	11.2015
FBgn0052225	CG32225	0	0.856563	11.1955
FBgn0053432	5SrRNA:CR33432	0	2.93063	11.1878
FBgn0053450	5SrRNA:CR33450	0	2.39779	11.1878
FBgn0053410	5SrRNA:CR33410	0	2.13137	11.1878
FBgn0053438	5SrRNA:CR33438	0	1.86495	11.1878
FBgn0038725	CG6184	0.33716	0.837741	11.1609
FBgn0263378	CR43430	3.08126	3.34196	11.0333
FBgn0085447	sif	0.338693	0.447881	10.9421
FBgn0003889	betaTub85D	0	0.741687	10.9231
FBgn0037797	CG12420	0	0.872891	10.9228
FBgn0264502	CG43901	1.11178	1.31196	10.9199
FBgn0053500	CG33500	0	0	10.8995
FBgn0000114	aret	0.418871	0.416422	10.8553
FBgn0036463	Reck	1.06526	2.91732	10.8185
FBgn0261046	Dscam3	0.36217	0.321875	10.8185
FBgn0026439	Eaat1	2.66462	3.04048	10.7608
FBgn0003386	Shaw	0.257246	0.277583	10.7331
FBgn0033258	CG8712	8.34173	1.90868	10.6507
FBgn0039530	Tusp	0	0.115878	10.6497
FBgn0039290	CG13654	0.722827	3.05097	10.6477
FBgn0051779	Acp24A4	0	0	10.6155
FBgn0038816	Lrrk	5.37144	3.0226	10.6146
FBgn0053512	dpr4	0.645024	0.253401	10.6053
FBgn0043362	bchs	2.4905	2.71821	10.6052
FBgn0028896	CG17329	0	0.168711	10.5647
FBgn0004575	Syn	0.28866	0.479998	10.489
FBgn0085399	CG34370	0.131244	0.348686	10.4783
FBgn0039205	CG13623	6.68829	1.51793	10.4524
FBgn0038402	Fer2	0	0.786462	10.3805
FBgn0264006	dysc	0.572706	1.12638	10.3257
FBgn0030600	hiw	0.746615	0.83237	10.321
FBgn0052407	CG32407	0	2.84731	10.2747
FBgn0261262	CG42613	0.250161	0.555026	10.2681
FBgn0261703	gce	0	0.772769	10.2505
FBgn0004919	gol	0.618691	0.738108	10.2354
FBgn0085382	CG34353	1.1208	0.73763	10.2314
FBgn0261704	CG42740	0.280761	1.49064	10.1847
FBgn0039685	Obp99b	0	0.202963	10.1775
FBgn0030028	Corp	5.29947	3.33787	10.1378
FBgn0039584	beat-VI	0	0.558434	10.1357
FBgn0261566	CG42680	0	0	10.1115
FBgn0263051	CG43346	4.70745	5.99834e-05	10.0966
FBgn0036212	CG11597	5.7674	2.63669	10.037
FBgn0259108	futsch	2.81919	2.59443	10.0191
FBgn0030011	Gbeta5	0.39126	0.256136	10.0042
FBgn0052187	CG32187	0	0.151454	9.94029
FBgn0035833	CG7565	0.304753	2.70291	9.93787
FBgn0261835	CR42767	1.99149	0.157861	9.88319
FBgn0027358	Tim9b	9.88648	1.57626	9.88115
FBgn0026718	fu12	3.22678	1.88689	9.86911
FBgn0037431	CG17917	0	1.56771	9.81474
FBgn0029810	CG12239	0.997082	0.657728	9.75772
FBgn0052406	CG32406	0.590001	0.422827	9.75051
FBgn0051619	CG31619	0.407712	0.829795	9.74446
FBgn0083950	CG34114	0.114561	0.228369	9.74366
FBgn0033061	CG14590	1.8946	3.00951	9.72563
FBgn0024189	sns	2.14105	2.1163	9.71304
FBgn0039683	dmrt99B	0	0.612737	9.69623
FBgn0033911	VGAT	0.21832	0.252448	9.68587
FBgn0004870	bab1	0	0.664506	9.67917
FBgn0033249	CG11191	0.475079	0.232214	9.67704
FBgn0263846	CG43707	0	0.041808	9.65553
FBgn0033767	CG13148	0	0.540448	9.6549
FBgn0020248	stet	0.623907	1.4913	9.56704
FBgn0052485	CG32485	0.554611	2.5195	9.56434
FBgn0050401	CG30401	0	0.179964	9.56434
FBgn0008654	Su(z)2	1.96344	3.10329	9.55407
FBgn0085391	CG34362	0	0.0383929	9.53297
FBgn0035656	CG10479	1.78943	1.29179	9.52365
FBgn0033093	CG3270	4.20318	3.09073	9.44369
FBgn0028374	hug	0	0	9.40006
FBgn0053399	5SrRNA:CR33399	0	1.33211	9.39772
FBgn0015946	grim	3.16981	0.635384	9.38417
FBgn0264598	PsGEF	1.04232	0.575446	9.35355
FBgn0261089	Sytalpha	0	0.402673	9.35345
FBgn0083942	CG34106	0	0	9.28061
FBgn0042630	Sox21b	3.03369	2.88092	9.22475
FBgn0033500	CG12913	0.300402	0.762314	9.16544
FBgn0263415	CR43461	0	2.04208	9.15575
FBgn0034290	CG5773	0	0	9.13466
FBgn0086680	vvl	2.57276	0.640587	9.06647
FBgn0028863	CG4587	0.109238	0.254176	9.04518
FBgn0030189	CG2909	3.5022	2.49703	8.9999
FBgn0260746	Ect3	3.70751	2.48726	8.99539
FBgn0035086	CG12851	2.66561	1.54164	8.96171
FBgn0259239	CG42337	2.16177	2.65113	8.95073
FBgn0053400	5SrRNA:CR33400	0	0.761203	8.95021
FBgn0053419	5SrRNA:CR33419	0	0.761203	8.95021
FBgn0053402	5SrRNA:CR33402	0	0.761203	8.95021
FBgn0053442	5SrRNA:CR33442	0	0.761203	8.95021
FBgn0053420	5SrRNA:CR33420	0	0.761203	8.95021
FBgn0053401	5SrRNA:CR33401	0	0.761203	8.95021
FBgn0053439	5SrRNA:CR33439	0	0.761203	8.95021
FBgn0053375	5SrRNA:CR33375	0	0	8.95021
FBgn0032638	CG6639	0.379774	2.36331	8.93883
FBgn0259822	Ca-beta	0.718501	0.732955	8.92544
FBgn0030706	CG8909	0.161301	0.671218	8.90993
FBgn0020379	Rfx	2.69629	1.3888	8.88838
FBgn0085384	CG34355	1.81054	2.49435	8.88715
FBgn0028875	nAcRalpha-34E	0.0655742	0.30267	8.88029
FBgn0000659	fkh	0.280523	0.162873	8.86276
FBgn0002917	na	0.656433	0.619503	8.84132
FBgn0261049	Vps45	6.00941	2.7788	8.82706
FBgn0085421	Epac	6.36435	2.32846	8.81849
FBgn0052183	Ccn	0	0.171274	8.77178
FBgn0028740	CG6362	1.8968	2.33763	8.76309
FBgn0032048	Dh31	0	0.155673	8.75929
FBgn0264704	CR43973	0	0.92835	8.73076
FBgn0036882	CG9279	1.97549	1.90082	8.72607
FBgn0050088	CG30088	0.787829	0	8.68982
FBgn0032338	CG16854	0	0.103664	8.68251
FBgn0030041	CG12116	0.77141	0	8.68112
FBgn0030358	CG10362	0.29905	0.148751	8.66961
FBgn0013767	Crz	2.18358	1.7223	8.62866
FBgn0053493	CG33493	2.49434	1.17107	8.56002
FBgn0031697	CG14024	0	0.765348	8.46556
FBgn0052944	CG32944	3.05013	2.50808	8.46445
FBgn0022355	Tsf1	0.293743	1.69142	8.4536
FBgn0039277	CG13650	0.645876	0.355696	8.44219
FBgn0000037	mAcR-60C	0.11734	0.175563	8.43449
FBgn0035359	CG1143	0.594669	2.02054	8.39968
FBgn0039739	RpS28a	0	0	8.39413
FBgn0259150	CG42265	0.277786	0.0809571	8.37593
FBgn0034151	CG15617	0	1.73094	8.36108
FBgn0037879	scpr-C	6.00772	2.41548	8.34088
FBgn0053513	Nmdar2	0.731061	0.496951	8.32016
FBgn0030029	CG15343	0	1.21637	8.29998
FBgn0004381	Klp68D	1.35103	1.24526	8.29683
FBgn0259927	CG42450	0	0.131302	8.2786
FBgn0259145	CG42260	0.460726	0.531948	8.27159
FBgn0037941	CG12594	0.346324	0.974926	8.2373
FBgn0001319	kn	0.196088	0.932146	8.18273
FBgn0053272	CG33272	0	0	8.1746
FBgn0260793	2mit	0.311335	0.25933	8.1595
FBgn0261928	CG42795	0.434073	0.274187	8.15878
FBgn0036319	Ent3	1.82381	1.64218	8.15611
FBgn0032010	CG8086	4.98798	2.46399	8.14453
FBgn0053988	CG33988	0.474389	0.333478	8.11929
FBgn0019985	mGluRA	0.280808	0.338623	8.11367
FBgn0031239	CG17075	0.155888	0.279534	8.09972
FBgn0083949	CG34113	0.528405	0.992738	8.09466
FBgn0030634	CG9164	0	0.548989	8.04222
FBgn0039075	CG4393	0.362888	0.321395	8.02715
FBgn0085413	CG34384	0.407612	0.769349	8.01211
FBgn0051530	CG31530	0.805243	1.86801	7.99909
FBgn0031636	CG12194	0.278784	1.91843	7.98922
FBgn0053530	Acp53C14c	0	0.253444	7.94891
FBgn0038282	dpr9	0.869134	0.402967	7.90914
FBgn0051706	CG31706	1.10922	0	7.87651
FBgn0031275	GABA-B-R3	0.246666	0.268811	7.8319
FBgn0003720	tll	0.304955	0.601687	7.83149
FBgn0086519	Cpr47Eg	0	0.623502	7.83041
FBgn0032042	CG13398	1.24535	1.75338	7.8005
FBgn0029761	SK	0.159169	0.958688	7.73679
FBgn0034950	Pask	0.356317	0.4719	7.73607
FBgn0262686	CG43156	0	0.611998	7.72978
FBgn0263489	unsRNA:d-a	0	0	7.72844
FBgn0015577	alpha-Est9	0.355404	2.56013	7.7185
FBgn0029827	CG6048	3.25458	2.46575	7.7082
FBgn0036377	CG10710	0.438048	0.434147	7.68302
FBgn0038092	beat-Vb	0	0.374117	7.68033
FBgn0259241	CG42339	0.988915	0.203879	7.64116
FBgn0051646	CG31646	0	0.132232	7.63921
FBgn0036986	CG5282	0.391824	0.961866	7.61394
FBgn0053390	5SrRNA:CR33390	0	2.39779	7.60768
FBgn0053409	5SrRNA:CR33409	0	2.39779	7.60768
FBgn0053408	5SrRNA:CR33408	0	2.13137	7.60768
FBgn0085383	CG34354	0.357775	0	7.58364
FBgn0028704	Nckx30C	0.780298	1.06389	7.58092
FBgn0050419	CG30419	0	0.29629	7.55496
FBgn0263511	Vsx1	0.192214	0.0953892	7.54609
FBgn0003715	CG16778	0	0.0491532	7.53657
FBgn0031064	CG12531	0.214697	0.74492	7.53287
FBgn0086604	CG12484	0.448829	0.164374	7.52814
FBgn0083984	CG34148	1.23864	0.199465	7.4988
FBgn0259991	CG42488	1.45435e-78	1.72321	7.48075
FBgn0032074	Tsp29Fa	3.36771	1.69234	7.47051
FBgn0028879	CG15270	0	0.111358	7.45324
FBgn0053179	beat-IIIb	0.527045	0.0581751	7.44781
FBgn0259225	Pde1c	0.25091	1.29042	7.43567
FBgn0040650	CG15456	0	0.471403	7.38945
FBgn0029834	CG5937	0.534461	0.412093	7.37127
FBgn0037908	dpr5	0	0	7.36818
FBgn0030574	CG9413	0.345407	0.143004	7.34397
FBgn0000303	Cha	0.425433	1.04775	7.30878
FBgn0085323	CG34294	0	2.20292	7.25294
FBgn0005564	Shal	0.361222	0.45751	7.24829
FBgn0031498	CG17260	2.21466	1.87957	7.22945
FBgn0029974	dpr14	0.359421	0.987698	7.22553
FBgn0052333	CG32333	0.461882	0.570213	7.22465
FBgn0031945	CG7191	0	0.789576	7.21121
FBgn0263655	CG43646	1.88876	2.28968	7.18535
FBgn0033657	Sln	1.15611	0.814896	7.18388
FBgn0013433	beat-Ia	0	0.642124	7.17665
FBgn0259682	CG42351	0	0.909499	7.15741
FBgn0259213	CG42313	0.214724	0.570939	7.12956
FBgn0004666	sim	0.392328	0.259549	7.12395
FBgn0028408	Drep-2	2.26629	1.55812	7.10216
FBgn0024232	gprs	0.38915	0.425535	7.06674
FBgn0034135	Syn2	1.0342	0.860525	7.0545
FBgn0039461	CG5500	3.10627	1.74339	7.01213
FBgn0051659	CG31659	0	1.25809	7.00372
FBgn0032249	CG5337	0.99159	1.18063	6.96401
FBgn0034200	CG11395	0	2.15878	6.95004
FBgn0015584	Acp53Ea	0	1.65973	6.94335
FBgn0029839	CG4660	0.971392	0.55363	6.92163
FBgn0262593	Shab	0	0.285621	6.91434
FBgn0264606	CG43955	0.238334	0.693956	6.88102
FBgn0039617	CG14521	0	0.611727	6.87671
FBgn0033628	CG13203	1.11592	0.378697	6.85441
FBgn0036179	CG7368	0.43434	0.107631	6.84555
FBgn0038693	unc79	0.322682	0.612757	6.84394
FBgn0085390	Dgk	0.44348	1.31318	6.72703
FBgn0035477	CG14982	0.516682	0.153291	6.70108
FBgn0004580	Cbp53E	0	0.427505	6.67535
FBgn0052085	CG32085	0.18907	0.437943	6.6424
FBgn0032486	CG5705	3.45612	2.1165	6.61418
FBgn0040602	CG14545	1.63739	0.261987	6.55747
FBgn0052057	dpr10	0	0.399408	6.52926
FBgn0028658	adat	2.34877	2.05239	6.50764
FBgn0033584	CG7737	0.502925	1.65858	6.47528
FBgn0259935	CG42458	0.312555	0.233118	6.47
FBgn0053517	D2R	0	0	6.4176
FBgn0031715	tomb	0.799421	0.640195	6.40919
FBgn0083974	CG34138	0	0	6.40458
FBgn0035435	CG12077	4.01761	1.67442	6.39824
FBgn0031725	CG14010	0.388741	0.406783	6.36294
FBgn0263512	Vsx2	0.24678	0.122108	6.35621
FBgn0031005	Hs3st-B	0	0.152266	6.35121
FBgn0035170	dpr20	0	0.140246	6.35064
FBgn0004619	Glu-RI	0.148706	0.0246573	6.31291
FBgn0003300	run	0	0.54412	6.3125
FBgn0033133	Tsp42Ek	2.08529	1.01257	6.29094
FBgn0263397	Ih	0	0.681664	6.28949
FBgn0262858	CG43222	0	0	6.2162
FBgn0036138	CG14143	3.21828	0.247252	6.20264
FBgn0260000	CG17570	2.18476	1.95786	6.14879
FBgn0038260	CG14855	0.299079	1.52489	6.14631
FBgn0032785	CG10026	0.76062	1.42978	6.1459
FBgn0030174	CG15312	0.92942	1.55199	6.12196
FBgn0034731	CG10384	0	0.0580274	6.11124
FBgn0052105	CG32105	0.218628	0.325028	6.08666
FBgn0013973	Gycbeta100B	0.588297	0.29189	6.07665
FBgn0037475	Fer1	0.42492	0.62476	6.07401
FBgn0004896	fd59A	0.292923	1.06867	6.06666
FBgn0038087	beat-Va	0	0.0509551	6.04819
FBgn0031473	CG3104	1.27815	0.139164	6.04625
FBgn0031414	eys	0.391608	0.358746	6.04021
FBgn0259714	CG42368	2.37207	1.60059	6.03534
FBgn0040491	Buffy	1.97098	1.92498	6.01679
FBgn0003091	Pkc53E	0	0.431028	6.0049
FBgn0039722	capa	0	0.958832	6.00318
FBgn0037223	TwdlU	0.592083	0.86284	5.99498
FBgn0027494	RpS10a	0	0	5.95992
FBgn0053147	Hs3st-A	0	0.0167309	5.95426
FBgn0028939	nimC2	0	1.04113	5.94431
FBgn0004591	Eig71Ed	0	0	5.93427
FBgn0052602	Muc12Ea	0.506532	0.866195	5.88033
FBgn0261086	Syt14	0	1.63464	5.86508
FBgn0263985	CR43734	3.27425	0	5.85573
FBgn0032473	CG5204	0.738327	1.2584	5.83202
FBgn0036494	Toll-6	0	0	5.82195
FBgn0030120	CG17440	0	1.31588	5.80622
FBgn0032809	CG13078	0	0	5.80235
FBgn0032797	CG10186	0.0991157	0.336456	5.80137
FBgn0050158	CG30158	0.155339	0.334721	5.78831
FBgn0030259	CG1545	0	0	5.77879
FBgn0030997	CG7990	0.372092	1.4165	5.76947
FBgn0038641	CG7708	0.68826	1.53771	5.76694
FBgn0015001	iotaTry	0	1.4451	5.75443
FBgn0260955	CG42587	0	0	5.73153
FBgn0052544	CG32544	0.39636	1.81241	5.71794
FBgn0031116	CG1695	0.320944	0.826722	5.71684
FBgn0053269	CG33269	0	0.641103	5.70408
FBgn0033815	CG4676	0	0.101213	5.69671
FBgn0263402	CG43448	0	0	5.66067
FBgn0033710	CG17739	0.60873	0.36901	5.65697
FBgn0032813	CG10262	1.8572	1.30127	5.63381
FBgn0042696	NfI	0.123129	0.225192	5.60927
FBgn0031753	CG13999	1.84251	1.19198	5.59059
FBgn0028862	dao	0	0.223671	5.58768
FBgn0029930	CG12541	0.680985	0.447026	5.58634
FBgn0032079	CG31886	0.428042	1.04824	5.52447
FBgn0039380	CG5890	0	0	5.51313
FBgn0035413	CG14958	0	1.31522	5.49602
FBgn0031677	CG14036	3.85794	0.875175	5.49345
FBgn0037798	CG12817	0.601256	0.583855	5.47657
FBgn0040674	CG9445	0.778795	0	5.46891
FBgn0037273	CG14654	0	0	5.4611
FBgn0036146	CG14141	0	0.433635	5.42831
FBgn0033408	CG8800	1.09841	1.55894	5.42388
FBgn0032235	CG5096	0.838026	1.05552	5.42204
FBgn0028407	Drep-3	0.659895	1.517	5.41622
FBgn0031306	CG4577	0	1.09317	5.41534
FBgn0030417	CG15725	0.805026	0.332759	5.40352
FBgn0053441	5SrRNA:CR33441	0	1.59853	5.37013
FBgn0050285	CG30285	6.88371	1.7123	5.36595
FBgn0264477	CG43885	0	0	5.33827
FBgn0038045	Sas	1.04722	0.595646	5.31984
FBgn0011282	Pbprp4	2.60531	1.18537	5.30212
FBgn0036962	CG17122	0.303422	0.199571	5.29906
FBgn0020617	Rx	0	0.174918	5.27981
FBgn0040823	dpr6	0.209946	1.31755	5.27498
FBgn0038592	CG18599	0.641979	0.527316	5.27142
FBgn0037540	Pbp95	3.97609	1.67827	5.24121
FBgn0024315	Picot	0.498529	1.30088	5.23831
FBgn0083991	CG34155	0	0	5.2349
FBgn0028841	jhamt	0	0.104593	5.23321
FBgn0259146	CG42261	0	0.232378	5.22379
FBgn0037326	CG14669	0.168333	0.669169	5.22364
FBgn0262146	MtnE	0	0.828133	5.21026
FBgn0262035	CG42846	5.33134	1.6614	5.2058
FBgn0033873	CG6337	1.70028	0.45947	5.17125
FBgn0262513	Vha16-4	0	0	5.17019
FBgn0083228	Frq2	0	0.116391	5.16545
FBgn0028496	CG30116	0.0879513	0.22639	5.16288
FBgn0261514	nimA	0	0.727202	5.16161
FBgn0000500	Dsk	5.26674	1.64262	5.14672
FBgn0035985	Cpr67B	0.636473	0.822539	5.14416
FBgn0023178	Pdf	1.03758	0	5.1387
FBgn0024941	RSG7	0	0.393955	5.13331
FBgn0039655	CG14507	0	1.1493	5.13201
FBgn0034152	Acp53C14a	0	0	5.11357
FBgn0035649	CG10483	0	0.129048	5.10551
FBgn0053270	CG33270	0	0.69507	5.0955
FBgn0085471	CG34442	0.848087	0.406465	5.0873
FBgn0033813	fsd	4.40372	1.525	5.08647
FBgn0263980	CG43729	0.321717	0.180301	5.04521
FBgn0052600	dpr8	0.112684	0.22465	5.02625
FBgn0036935	CG14186	0.645726	0.829212	5.01122
FBgn0004366	rdgC	0.177723	0.391465	4.98912
FBgn0033973	HPS1	2.28209	1.0799	4.98647
FBgn0051386	CR31386	0	0.206699	4.94877
FBgn0034218	CG18467	0.54081	0.175614	4.94088
FBgn0036274	CG4328	0	0	4.93041
FBgn0034567	CG15651	0	0.112619	4.92402
FBgn0052072	Elo68alpha	0.695991	0.44832	4.90752
FBgn0034286	dpr13	0	0.0290689	4.90152
FBgn0033610	CG18335	0	1.09675	4.89704
FBgn0024995	CG2680	1.60644	1.0436	4.89349
FBgn0261090	Sytbeta	0.146881	0.0730893	4.89245
FBgn0037042	CG12984	0.813789	1.04194	4.88982
FBgn0038980	oa2	0.336164	0.849655	4.88017
FBgn0036725	CG18265	0.280312	0.362235	4.87699
FBgn0250819	CG33521	1.60908	0.278764	4.8742
FBgn0264698	CR43967	0	0	4.85448
FBgn0038324	CG5038	2.34959	1.12938	4.84957
FBgn0086913	Rab26	0.390649	0.884321	4.80624
FBgn0053498	CG33498	3.28112	0.75895	4.77186
FBgn0034153	Acp53C14b	0	0.75827	4.75606
FBgn0052204	CG32204	0	0.285568	4.75595
FBgn0262483	Rbp	0	0.0859183	4.73657
FBgn0263257	cngl	0.0561386	0.152659	4.72056
FBgn0000964	tj	0	0.323847	4.71885
FBgn0259713	CG42367	0	0	4.70344
FBgn0051760	CG31760	0.129221	0.128818	4.69289
FBgn0036790	star1	0	0	4.68387
FBgn0032291	CG17118	0	1.27868	4.66519
FBgn0038612	cona	0	0.868123	4.65556
FBgn0052248	CG32248	1.17439	0.184475	4.62215
FBgn0027608	CG2082	0.612094	0.296347	4.60694
FBgn0052055	CG32055	0	0.73722	4.60688
FBgn0037432	CG10298	1.84601	0.587531	4.59696
FBgn0036157	CG7560	1.13352	0.918939	4.59667
FBgn0030290	CG11756	0.92144	0.293291	4.58952
FBgn0036819	dysb	4.52463	1.37562	4.58735
FBgn0031528	CG15412	0.638208	1.14435	4.58583
FBgn0259245	CG42343	0	0.101902	4.573
FBgn0031689	Cyp28d1	0.744457	0.304906	4.57282
FBgn0033696	Cyp6g2	0.296468	0.243837	4.57009
FBgn0032627	beat-IIIa	0	0.182495	4.56428
FBgn0028418	Lk	0	0	4.55712
FBgn0010263	Rbp9	1.00772	0.688374	4.55309
FBgn0030723	dpr18	2.85884	0.617501	4.53751
FBgn0038975	Nrx-1	0.177872	0.0591781	4.5286
FBgn0053143	CG33143	0.290024	0.890152	4.51011
FBgn0029962	CG1402	0.366949	0.1804	4.50916
FBgn0263607	l(3)72Dp	5.06347	1.36783	4.50915
FBgn0050099	CG30099	0.897098	1.00067	4.47361
FBgn0040984	CG4440	0	1.05881	4.43591
FBgn0034389	Mctp	0.27784	0.472258	4.4356
FBgn0262576	CG43116	0	0.353699	4.42537
FBgn0032087	CG9568	1.12107	1.0595	4.42376
FBgn0085335	CG34306	0.713291	0.642189	4.40481
FBgn0003130	Poxn	0.251074	0.786743	4.39713
FBgn0050354	CG30354	1.89534	1.04659	4.38437
FBgn0034434	Rgk1	0.609567	0	4.38321
FBgn0053527	IFa	0	0.232682	4.37661
FBgn0015773	NetA	1.75966	0.874588	4.3695
FBgn0086693	iav	0.168962	1.23135	4.36914
FBgn0003358	Jon99Ci	0.723807	0.581945	4.36853
FBgn0263076	Klp54D	0.258949	0.205633	4.36728
FBgn0001991	Ca-alpha1D	0.21092	0.0468306	4.36143
FBgn0053202	dpr11	0.161479	0.347837	4.34433
FBgn0030613	rab3-GEF	0.0959295	0.111665	4.33922
FBgn0013972	Gycalpha99B	0	0.652412	4.32999
FBgn0032484	kek4	0.232124	0.766316	4.3079
FBgn0053926	CG33926	0.860171	0.823994	4.29726
FBgn0039647	CG14509	0	0.0898147	4.29282
FBgn0053543	CG33543	0	0	4.29025
FBgn0032911	tadr	0.652078	1.14903	4.26118
FBgn0038436	Gyc-89Db	0.688141	0	4.25757
FBgn0029864	CG15894	0.121362	0.262056	4.24983
FBgn0039770	CG15537	0	0	4.23803
FBgn0041233	Gr59e	0.5206	1.35386	4.23205
FBgn0031716	CG14015	0.5456	0.31452	4.21029
FBgn0039073	CG4408	0.817579	0.628417	4.20612
FBgn0050345	CG30345	0.526309	0.867305	4.19886
FBgn0029990	CG2233	0.409754	0.46937	4.19413
FBgn0036934	sNPF-R	0	0	4.19273
FBgn0261841	pre-mod(mdg4)-AD	1.37855e-06	0.655385	4.18709
FBgn0085243	CG34214	2.86983	0	4.18285
FBgn0033958	CG12858	0.501115	0.525723	4.15034
FBgn0034655	CG10307	4.075	1.24262	4.14312
FBgn0051960	CG31960	0	0.165333	4.14099
FBgn0027589	CG1688	0.137492	0.13687	4.13086
FBgn0050203	CG30203	0.399259	0.726217	4.12329
FBgn0038783	CG4367	0	0	4.12226
FBgn0050356	CG30356	0	0.872603	4.10213
FBgn0030262	Vago	0	0.981278	4.09602
FBgn0261842	pre-mod(mdg4)-AE	1.32654e-06	0.625344	4.08106
FBgn0002938	ninaC	0.465307	0.21152	4.07542
FBgn0261698	CG42732	0.254569	0.738666	4.06681
FBgn0041241	Gr47b	0.998161	0.406058	4.06148
FBgn0086661	snoRNA:Psi28S-2566	0	0	4.05811
FBgn0250836	CG8628	0	0	4.05497
FBgn0036454	CG17839	0.190017	0.726779	4.0444
FBgn0264503	CG43902	0.172465	0.215204	4.03074
FBgn0031538	CG3246	1.17717	0.770581	4.01301
FBgn0051776	CG31776	0.600805	0.790467	4.0125
FBgn0036108	Cpr67Fa1	0	0	3.9961
FBgn0031906	CG5160	1.60322	0.260391	3.9867
FBgn0035171	CG12502	0.203214	0.600137	3.98279
FBgn0033214	CG1941	0	0	3.97602
FBgn0260767	CG42565	1.99882	0.475235	3.96711
FBgn0085420	CG34391	0.296432	0.160246	3.95671
FBgn0035921	CG13305	0	0.089801	3.94281
FBgn0033917	CG8503	1.58992	1.09717	3.91714
FBgn0030117	ric8b	0.566381	0.178317	3.90892
FBgn0031649	hoe2	0	0	3.90587
FBgn0034943	Fmo-1	0	0	3.90472
FBgn0030707	CG8916	0.323445	0.796985	3.89797
FBgn0053192	MtnD	0	1.23228	3.89136
FBgn0051361	dpr17	0.237135	0.811305	3.88432
FBgn0259738	CG42392	0	0	3.86882
FBgn0010043	GstD7	2.90731	1.07695	3.85252
FBgn0039356	CG5039	0.965658	0.613321	3.83948
FBgn0263771	CR43688	0	0	3.83877
FBgn0263020	CG43315	0	0	3.83563
FBgn0262508	CG43078	0.420734	0.629367	3.82879
FBgn0262009	CG42827	4.04448	0.633161	3.82277
FBgn0025833	CG8910	0.167245	0.470958	3.80612
FBgn0051086	CG31086	0	0.194564	3.79887
FBgn0031258	CG4297	0.182021	1.10457	3.78449
FBgn0052506	CG32506	0.597759	0.64527	3.7811
FBgn0036833	CG3819	0	0	3.77725
FBgn0038740	CG4562	0.499599	0.399858	3.74514
FBgn0030757	CG9902	2.06511	0.975356	3.74363
FBgn0033885	DJ-1alpha	0.938957	0.746487	3.7382
FBgn0003865	tsg	0	0.477802	3.73643
FBgn0050267	CR30267	0.406178	0.265689	3.73602
FBgn0262562	CG43102	0.748271	0.774788	3.71338
FBgn0030304	Cyp4g15	0.467554	0.726372	3.70948
FBgn0263772	CG43689	0.12263	0.196074	3.70616
FBgn0028888	CG4168	0	0.14433	3.70462
FBgn0032734	CG15169	0.454037	0.518416	3.70328
FBgn0039023	CG4723	0	0.635015	3.70228
FBgn0033358	CG8216	0	0.676302	3.69959
FBgn0039630	CG11843	6.09348	0.492883	3.69869
FBgn0030542	CG12481	2.51164	0.982226	3.69242
FBgn0029837	Tsp5D	0.325183	0.0984336	3.68981
FBgn0051814	CG31814	0	0	3.6744
FBgn0037816	CG6345	4.87825	0.854622	3.67104
FBgn0031770	CG13995	0.168857	0.0839037	3.66781
FBgn0023197	Jon74E	0.931426	1.06022	3.6579
FBgn0040726	dpr	0.706381	0.526273	3.6518
FBgn0036742	CG7497	0.705775	0.983834	3.6162
FBgn0015524	otp	0.194068	0.609992	3.6086
FBgn0037698	CG16779	0	0.0531387	3.60268
FBgn0004168	5-HT1A	0.223467	0.352715	3.59319
FBgn0035022	CG11413	1.21918	0.955362	3.59105
FBgn0033736	CG13154	0.713354	0.229542	3.58973
FBgn0053428	5SrRNA:CR33428	0	0	3.58008
FBgn0053364	5SrRNA:CR33364	0	0	3.58008
FBgn0053372	5SrRNA:CR33372	0	0	3.58008
FBgn0053369	5SrRNA:CR33369	0	0	3.58008
FBgn0262001	CG42819	0	0.190272	3.57595
FBgn0087002	Rfabg	0.0536632	0.205713	3.5734
FBgn0030583	CG14410	1.20834	0.757912	3.56098
FBgn0038099	CG7091	0	0.725189	3.55996
FBgn0011206	bol	0.24652	0.943608	3.54971
FBgn0261804	CG42750	0.275814	0.0152914	3.53241
FBgn0035578	CG13707	0.653292	0.738102	3.53195
FBgn0041156	exex	0.244558	0.161364	3.52783
FBgn0264332	CR43791	0	1.12359	3.52565
FBgn0083943	CG34107	0	0.750087	3.52408
FBgn0035138	CG13884	0	0.701512	3.51236
FBgn0260234	CG42508	0	0.224352	3.5091
FBgn0040096	lectin-33A	0	0	3.50231
FBgn0026874	CG13358	0.85519	0.250158	3.49095
FBgn0003116	pn	2.71891	1.00396	3.48503
FBgn0044872	FucTC	0.425919	0.0695773	3.47885
FBgn0032879	CG9317	0.962991	0.397225	3.47371
FBgn0031568	CG10019	0.120475	0.0200069	3.47083
FBgn0050361	mtt	0.145361	0.0482145	3.46272
FBgn0051191	CG31191	0.417641	0.0230935	3.46125
FBgn0052182	CG32182	0	0.138097	3.45237
FBgn0260011	nimC4	0	1.02194	3.43981
FBgn0036727	CG7589	1.21164	1.09583	3.42314
FBgn0031219	CG13694	1.12298	0.728517	3.41634
FBgn0037618	CG11762	0	0.435946	3.40842
FBgn0033368	CG13743	0	0.354081	3.40196
FBgn0025776	ind	0	0.18086	3.39248
FBgn0030839	CG5613	1.64589	0.394584	3.38963
FBgn0000529	bsh	0	0.153112	3.37541
FBgn0045038	Proct	1.19173	0	3.36769
FBgn0052305	CG32305	0.162737	0.835859	3.3676
FBgn0261587	CG42697	0.836152	1.4399e-151	3.36008
FBgn0051785	CG31785	0	0.982985	3.35236
FBgn0030810	CG9059	0	0.14383	3.34711
FBgn0029995	CG2256	0	0.445496	3.34247
FBgn0034656	CG17922	0.508625	0.365044	3.33184
FBgn0037191	CG14448	0.832493	0.532422	3.33173
FBgn0045827	CG13245	0	0	3.33165
FBgn0262840	CG43204	2.24215	0.882919	3.31782
FBgn0032406	CG14947	0	0.13233	3.31226
FBgn0035952	CG5280	1.96465	1.05689	3.30508
FBgn0052532	CG32532	0	0.317162	3.30065
FBgn0085380	CG34351	0	0	3.29724
FBgn0051956	pgant4	0.963874	0.954192	3.28677
FBgn0032337	Ast-CC	0	0	3.27804
FBgn0085486	CG34457	0.918824	0.0749147	3.27785
FBgn0063496	GstE4	0	0.784831	3.274
FBgn0050324	CG30324	0	1.04528	3.27312
FBgn0038658	CG14292	0	0	3.27312
FBgn0037064	CG9389	1.15193	0.616112	3.25687
FBgn0050357	CG30357	0.793955	0.519599	3.24719
FBgn0031548	CG8852	1.21188	0.95966	3.24698
FBgn0250757	CG42235	0.716589	0.767276	3.22621
FBgn0036849	CG14079	1.27594	0.515253	3.22241
FBgn0083963	CG34127	0	0.0278449	3.21612
FBgn0052281	CG32281	2.75071	0.64306	3.21496
FBgn0028942	CG16852	0	0	3.20913
FBgn0085419	Rgk2	0.229025	0.076091	3.20693
FBgn0039420	CG6154	0.146107	0.0242297	3.205
FBgn0031903	Wnt10	0.347249	0	3.20349
FBgn0260398	Pbp49	0.0217939	0.693133	3.1999
FBgn0263116	5-HT1B	0	0.0729562	3.19971
FBgn0038311	CG14864	1.38341	0.737722	3.19117
FBgn0085282	CG34253	0	1.01669	3.18854
FBgn0034758	CG13510	0	0	3.18724
FBgn0036899	tey	0.616122	0.54074	3.18289
FBgn0260642	Antp	0	0.201671	3.18183
FBgn0000535	eag	0	0.0099896	3.1816
FBgn0030976	CG7378	0.521005	0	3.17691
FBgn0036860	CG14086	0	0	3.16932
FBgn0033893	CG18371	0	0	3.14433
FBgn0031602	CG15431	0.194323	0.413096	3.12971
FBgn0032857	CG10947	0	0	3.12176
FBgn0016123	Aph-4	0.58085	0.477916	3.12005
FBgn0004430	LysS	0	0	3.11838
FBgn0032180	CG31714	0.23107	0.537364	3.11558
FBgn0053136	CG33136	1.04758	0.993805	3.11143
FBgn0037146	CG7470	0	0.927486	3.10376
FBgn0004622	Takr99D	0	0.396495	3.09584
FBgn0035914	CG6282	0.863307	0.629043	3.09309
FBgn0264374	CR43826	0	0	3.08719
FBgn0032280	CG17105	3.48235	0	3.08719
FBgn0030961	CG7058	0.251066	0.0208337	3.07829
FBgn0037356	CG12170	1.29194	0.351658	3.07704
FBgn0038237	Pde6	0	0.184804	3.07682
FBgn0035643	CG13287	0	0.328204	3.07602
FBgn0052262	CG32262	3.03652	0.687797	3.07222
FBgn0036403	CG6661	0.895759	0.540213	3.06816
FBgn0039071	CG4434	0.331567	0.816576	3.06125
FBgn0262815	CR43186	0	0.19476	3.05052
FBgn0034935	CG13565	0	0	3.04944
FBgn0036789	AlCR2	0	0	3.03933
FBgn0003339	Scr	0	0.305842	3.03642
FBgn0264087	Slob	0.0934883	0.727949	3.03414
FBgn0052027	CR32027	0	0.872045	3.02953
FBgn0038752	CG4462	0	0.26359	3.01878
FBgn0052206	CG32206	0	0.0889736	3.01541
FBgn0264344	CG43800	0	0	3.01066
FBgn0031623	Taf12L	3.03168	0	3.0069
FBgn0040732	CG16926	0	0	3.00101
FBgn0038084	beat-Vc	0	0	2.99828
FBgn0035010	CG13579	0	0.0252468	2.99547
FBgn0051410	Npc2e	0	0.716401	2.99482
FBgn0262905	CG43260	0	0	2.99482
FBgn0034907	CG5539	0.589513	0.859212	2.98486
FBgn0019809	gcm2	0.240968	0.119273	2.98014
FBgn0037171	CG14459	0	0	2.97329
FBgn0083975	CG34139	0.230543	0.390431	2.96591
FBgn0260763	CG42561	0.993923	0.157587	2.9598
FBgn0039789	CG9717	0	0.338212	2.95729
FBgn0030257	CG11160	0.280183	0.719793	2.95425
FBgn0038147	CCHa2	1.4492	0.0878867	2.95098
FBgn0032668	CG17681	0.965352	0.0786108	2.94841
FBgn0031619	CG3355	1.15642	0.374781	2.92933
FBgn0051636	CG31636	0.955169	0.778027	2.91806
FBgn0038205	Kif19A	0.471705	0.11677	2.91751
FBgn0029765	CG16756	0	0	2.9028
FBgn0261633	CG42716	0	0	2.88322
FBgn0000028	acj6	0.214376	0.0493777	2.87679
FBgn0035852	CG7387	0.803941	0.920488	2.8763
FBgn0262537	CG43091	0	0	2.87337
FBgn0261952	srw	1.48188	0.687479	2.87337
FBgn0262979	CG43287	2.88161	0	2.86505
FBgn0051373	CG31373	5.75305	0.304603	2.86023
FBgn0028878	CG15269	0	0.136551	2.84347
FBgn0036031	CG6761	0.211149	0.314092	2.83365
FBgn0264556	Gr39a	0.549007	0.183325	2.83269
FBgn0031858	CG17378	0	0.602567	2.82813
FBgn0010403	Os-E	0	0.900729	2.82329
FBgn0264511	CR43910	0	0.675547	2.82329
FBgn0263986	cd	0.683565	0.677598	2.82189
FBgn0030408	CG11085	0.390979	0.447922	2.7992
FBgn0250908	beat-VII	0.207799	0	2.78866
FBgn0031100	CG1504	0	0.0636748	2.78544
FBgn0260868	CG42578	0	0	2.77056
FBgn0036676	CG13028	0.926153	0.884157	2.76715
FBgn0262018	CadN2	0.145845	0.120445	2.7564
FBgn0053795	CG33795	0	0	2.75469
FBgn0032670	CG5783	0	0.329729	2.74988
FBgn0053203	CG33203	0	0.0879623	2.74679
FBgn0030559	CG13404	0	0.366118	2.74607
FBgn0033640	CG13198	0	0.218151	2.73475
FBgn0036467	CG12310	0	0	2.72817
FBgn0031765	CG9109	0	0.174881	2.70055
FBgn0036422	CG3868	0	0.344566	2.69277
FBgn0032058	CG9289	1.16303	0.478426	2.69001
FBgn0004841	Takr86C	0.21709	0.0358632	2.68683
FBgn0032436	CG5418	0.528706	0.687176	2.68512
FBgn0261848	CG42780	0.897098	0.714762	2.68417
FBgn0085285	CG34256	1.7942	0.428857	2.68417
FBgn0085422	CG34393	0	0	2.68405
FBgn0020912	Ptx1	0	0.381734	2.68352
FBgn0035687	CG13296	0	0.0714381	2.67901
FBgn0025334	PHDP	0	0	2.67152
FBgn0262895	CG43250	2.93957	0	2.66637
FBgn0039681	CG7582	0	0	2.66582
FBgn0003411	sisA	0	0.56646	2.65899
FBgn0264005	Hmx	0	0.708341	2.65451
FBgn0037133	CG7370	0	0	2.65393
FBgn0010329	Tbh	0.394333	0.42389	2.6474
FBgn0032336	Ast-C	8.83127	0.675295	2.63644
FBgn0264084	CR43753	0	0	2.63313
FBgn0038819	Cpr92F	0	0	2.6296
FBgn0260226	CG42500	0	0	2.62929
FBgn0051287	CG31287	1.75083	0.698276	2.62209
FBgn0004431	LysX	0	0.207675	2.6029
FBgn0086677	jeb	0.253098	0.0636823	2.59938
FBgn0051832	CG31832	0	0	2.59694
FBgn0028370	kek3	0.262347	0	2.58363
FBgn0039788	Rpt6R	0	0.620021	2.58338
FBgn0030389	CG15927	0	0.614593	2.56753
FBgn0053914	CG33914	0.277113	0.593205	2.56562
FBgn0035988	CG3982	0.418376	0.341863	2.5639
FBgn0264432	CG43850	0	0	2.56173
FBgn0033774	CG12374	1.24554	0.610755	2.54472
FBgn0039203	CG13618	1.88513	0.710869	2.54038
FBgn0264386	Ca-alpha1T	0	0.0849152	2.53822
FBgn0044328	CG32052	0	0.0812597	2.53793
FBgn0037579	CG18193	6.47361	0	2.53311
FBgn0263220	Hk	0.160721	0.403756	2.52978
FBgn0030933	CG6470	0.41203	0	2.52582
FBgn0264726	CR43994	0	0	2.52397
FBgn0034512	CG18067	0	0	2.51357
FBgn0030015	CG10761	0.493191	0	2.50921
FBgn0264368	CR43820	0	0.533987	2.50616
FBgn0050409	CG30409	0	0	2.49513
FBgn0001281	janB	0	0.398908	2.4941
FBgn0011589	elk	0.13344	0.487174	2.48893
FBgn0051323	CG31323	0	0.488336	2.48488
FBgn0038818	Nep4	0	0.368459	2.47802
FBgn0030258	CG1552	0	0	2.47322
FBgn0053468	CG33468	1.25873	0.196871	2.46697
FBgn0035124	ttm2	0.400489	0.589608	2.4565
FBgn0052450	CG32450	0.817463	0.52322	2.4555
FBgn0036978	Toll-9	0.488974	0.540077	2.45508
FBgn0034069	CG8401	0.60595	0.784356	2.45246
FBgn0028567	robl62A	0	0.391193	2.45094
FBgn0038033	CG10097	0.809581	0.788644	2.44517
FBgn0032840	sNPF	0.948765	0.195707	2.44489
FBgn0032519	CG16957	0	0	2.4414
FBgn0052690	CR32690	0.812572	0	2.4414
FBgn0053319	CR33319	1.24431	0.19476	2.44042
FBgn0039536	CG18437	0.326863	0.208866	2.43786
FBgn0033792	CG13325	0	0.226621	2.42632
FBgn0083981	RunxA	0	0.0773659	2.41818
FBgn0259956	Sfp24C1	2.62785	0	2.41643
FBgn0035434	dro5	5.23046	0	2.40618
FBgn0050374	CR30374	0	0	2.40419
FBgn0051139	CG31139	1.88507	0	2.40096
FBgn0034553	CG9993	0	0	2.37669
FBgn0010399	Nmdar1	0	0.111867	2.37499
FBgn0053474	CG33474	1.20834	0.757912	2.37398
FBgn0046689	Takl1	0.465314	0.151707	2.37069
FBgn0035479	CG14983	0	0	2.36902
FBgn0264674	CR43959	0	0	2.36547
FBgn0037993	dpr15	0	0	2.36083
FBgn0032652	CG6870	0	0	2.35355
FBgn0036391	CG17364	0	0.499651	2.34763
FBgn0029175	Ext2	0.000222258	1.89158e-05	2.33872
FBgn0004882	orb	0.902777	0.729127	2.33799
FBgn0031791	CG9486	0	0	2.33417
FBgn0260971	CG42594	0	0.0266924	2.33375
FBgn0264563	CG43935	0	0	2.32718
FBgn0043043	desat2	2.70838	0.515474	2.3014
FBgn0035050	ST6Gal	0	0.129601	2.29721
FBgn0038142	CheA87a	4.66728	0.366715	2.29703
FBgn0035756	unc-13-4A	0	0.0789148	2.29482
FBgn0033192	Corin	0.232903	0.48357	2.29472
FBgn0260645	CG42537	4.94544	0.364258	2.2896
FBgn0029768	SPR	0.184261	0.243951	2.2853
FBgn0037616	CG8136	0.372234	0.55004	2.28028
FBgn0085485	CG34456	0	0	2.27399
FBgn0034321	CG14502	0.881308	0.259819	2.2695
FBgn0030756	CG9903	0.738386	0	2.26811
FBgn0263750	CG43675	0.879014	0.181476	2.26753
FBgn0031331	CG5440	0	0	2.2649
FBgn0263344	CR43425	0.364243	0	2.23826
FBgn0085304	CG34275	1.31593	0.358035	2.2378
FBgn0032104	aust	0.74159	0.476548	2.23596
FBgn0033405	CG13954	0.429116	0.656845	2.2272
FBgn0051708	CG31708	0	0	2.22391
FBgn0053458	CG33458	0	0.236106	2.21557
FBgn0038172	Adgf-D	0.718372	0.176657	2.20775
FBgn0035034	CG3565	1.46321	0.117595	2.20694
FBgn0032415	rho-6	0	0	2.20408
FBgn0041105	nerfin-2	0.236469	0	2.19378
FBgn0250815	Jon65Aiv	0	0	2.19272
FBgn0040963	CG18662	0	0	2.19051
FBgn0052647	CG32647	0	0.348513	2.17894
FBgn0262354	CG43052	0	0	2.17514
FBgn0003429	slo	0.0681567	0.0113508	2.16747
FBgn0011693	Pdh	0.71706	0.115353	2.16671
FBgn0263353	CG11000	0.190363	0.597387	2.16148
FBgn0036817	CG6865	0	0.575302	2.15925
FBgn0036367	CG10116	0	0.229542	2.15384
FBgn0039887	CG2053	0	0.0860598	2.15217
FBgn0011581	Dms	0	0.570252	2.14028
FBgn0086408	stl	0.185002	0.122467	2.13523
FBgn0262681	CG43151	0	0	2.13446
FBgn0085395	Shawl	0	0.0520412	2.13051
FBgn0085426	Rgk3	0	0	2.12965
FBgn0261807	CG42753	0	0	2.12085
FBgn0001325	Kr	1.13959	0.301564	2.11905
FBgn0050043	CG30043	0	0.215119	2.11118
FBgn0036620	CG4842	0	0.224993	2.11106
FBgn0261925	CG42792	0	0	2.11063
FBgn0024944	Oamb	1.53025	0.621048	2.10278
FBgn0036181	Muc68Ca	0.528542	0.577334	2.1014
FBgn0052432	CG32432	0.378806	0.482353	2.09515
FBgn0038315	CG14866	0	0.111074	2.08323
FBgn0015585	Acp63F	0	0	2.07966
FBgn0037408	NPFR1	0	0	2.07831
FBgn0051091	CG31091	0.405263	0.0898204	2.07101
FBgn0029922	CG14431	0.443378	0.0368342	2.06986
FBgn0035873	CG13670	0	0	2.04505
FBgn0010424	TpnC73F	0	0.108726	2.04014
FBgn0264447	CR43865	0	0	2.03804
FBgn0035134	CG1231	0	0.325429	2.03439
FBgn0033648	Ir48b	0.329956	0.216714	2.03108
FBgn0038420	CG10311	0	0.216415	2.0304
FBgn0031999	CG8419	0.712401	0.648652	2.02545
FBgn0039007	Ccap	0.497254	0.161844	2.02349
FBgn0052476	mthl14	0.561675	0.647292	2.02187
FBgn0031939	CG13796	0	0.520433	2.01756
FBgn0038361	CG9589	0	0.107439	2.01596
FBgn0067311	CheB38b	1.00868	0	2.00106
FBgn0261388	CG42629	0.137319	0.432879	1.99171
FBgn0038716	CG7342	0.549086	0.0452062	1.97743
FBgn0260964	Vmat	0	0.595447	1.97496
FBgn0014396	tim	0.31921	0.371201	1.96991
FBgn0030575	CG5321	0	0	1.96731
FBgn0085385	CG34356	0.0950086	0.224321	1.9654
FBgn0040318	HGTX	0.190129	0.06291	1.96448
FBgn0037996	CG4830	0.318917	0.104794	1.96422
FBgn0001187	Hex-C	2.2963	0.187993	1.95799
FBgn0031908	CG5177	0	0.20846	1.95564
FBgn0029722	CG7024	0.315583	0.570442	1.94402
FBgn0029754	CG15930	0	0.258554	1.93848
FBgn0051465	CG31465	0.373462	0.432579	1.9297
FBgn0005613	Sox15	0.310678	0.46346	1.92944
FBgn0065108	ppk16	0	0.493819	1.92868
FBgn0003965	v	0	0.385382	1.92718
FBgn0263324	CG43405	0	0.306491	1.92438
FBgn0031559	CG3513	0	0	1.92438
FBgn0085336	CG34307	0	0	1.92299
FBgn0000092	CG2650	1.26849	0.409877	1.92252
FBgn0028644	beat-Ic	0	0	1.91651
FBgn0031751	CG9016	0	0	1.90362
FBgn0051374	sals	0	0.0899419	1.8882
FBgn0264255	para	0.195248	0.324381	1.88782
FBgn0039312	CG10514	0	0.3009	1.88082
FBgn0051821	CG31821	0	0	1.87151
FBgn0032753	CG17572	0	0	1.86997
FBgn0000036	nAcRalpha-96Aa	0	0	1.8666
FBgn0031323	CG5139	0	0.29616	1.85382
FBgn0031235	CG13693	0.722672	0.355388	1.8506
FBgn0035041	CG13594	0	0	1.84275
FBgn0051626	CG31626	0	0	1.83715
FBgn0028645	beat-Ib	0	0.146692	1.834
FBgn0003248	Rh2	0.449529	0	1.83367
FBgn0032612	CG13282	0.356359	0.584311	1.82557
FBgn0034275	CG5002	1.18329	0.535293	1.82411
FBgn0030936	CG6481	0	0.437577	1.82335
FBgn0036750	CG6034	0	0.174507	1.81738
FBgn0011286	Rya-r44F	0.346975	0.13212	1.81463
FBgn0022740	HLH54F	0.59729	0	1.81384
FBgn0085300	Cpr65Ay	0	0	1.81358
FBgn0038681	Cyp12a4	1.06142	0	1.81273
FBgn0037584	CG7963	1.19065	0	1.80805
FBgn0036204	Tim13	0	0	1.80779
FBgn0263455	CR43478	0	0.144238	1.80305
FBgn0039152	Rootletin	0.330555	0.302538	1.80295
FBgn0260719	CR42546	0	0.0718154	1.79796
FBgn0030594	CG9509	0	0.0822159	1.79747
FBgn0053475	CG33475	0	0	1.79634
FBgn0037238	CG1090	0.519968	0.477652	1.79526
FBgn0033887	St4	0.590153	0	1.79281
FBgn0040524	CG11052	0	0	1.79172
FBgn0053355	5SrRNA:CR33355	0	0.266421	1.79004
FBgn0053353	5SrRNA:CR33353	0	0.266421	1.79004
FBgn0053365	5SrRNA:CR33365	0	0	1.79004
FBgn0053354	5SrRNA:CR33354	0	0	1.79004
FBgn0036627	Grp	0.697619	0.457731	1.78758
FBgn0036936	CG14185	0	0	1.78742
FBgn0085302	CG34273	0	0	1.78503
FBgn0035196	CG9129	0.586332	0.379875	1.78154
FBgn0263342	CR43423	3.56485	0.142058	1.77822
FBgn0033308	CG8736	1.7795	0	1.77543
FBgn0034520	lms	0.287221	0.14181	1.77185
FBgn0053346	CG33346	0	0.374781	1.7576
FBgn0011277	HLH4C	0	0.350032	1.75017
FBgn0015129	DopR2	0	0.058297	1.74901
FBgn0052071	CG32071	0	0.278316	1.74653
FBgn0053557	CG33557	0	0	1.74653
FBgn0042119	Cpr65Au	3.66296	0	1.74653
FBgn0050052	Obp49a	0	0.139014	1.74001
FBgn0262362	CG43060	0	0	1.73584
FBgn0261999	CG42817	0.294289	0.081556	1.73125
FBgn0085311	CG34282	0	0	1.73054
FBgn0010323	Gsc	0	0.13828	1.72773
FBgn0046332	gskt	0.336287	0.275997	1.72449
FBgn0085425	CG34396	1.62537	0.450005	1.72031
FBgn0037030	CG3288	1.71491	0.136918	1.71371
FBgn0263131	CG43373	1.44402e-302	0.106538	1.7104
FBgn0029663	CG10804	0.273577	0.272425	1.70417
FBgn0033140	CG12836	0	0	1.70085
FBgn0036143	CG14142	0	0.233333	1.70037
FBgn0264269	CR43769	0	0.270847	1.69941
FBgn0040338	TfIIA-S-2	0	0	1.69941
FBgn0261379	rad	0	0	1.69409
FBgn0004573	5-HT7	0	0.2439	1.69235
FBgn0034104	CG15705	3.5206	0	1.68427
FBgn0028904	CG16879	0	0.0448749	1.68237
FBgn0038705	CG11626	0.327569	0.376555	1.68053
FBgn0035780	CG18417	0	0.0671095	1.67765
FBgn0039236	CG13639	0	0	1.67432
FBgn0038292	CG3987	2.04773	0.334805	1.67394
FBgn0010317	CycJ	0	0	1.6706
FBgn0038799	CG4288	0	0	1.66862
FBgn0045479	Gr64a	0.408008	0	1.66778
FBgn0028699	Rh50	0	0.531311	1.65977
FBgn0052700	CG32700	0	0.473165	1.6416
FBgn0036839	CG18136	0	0.157554	1.64064
FBgn0053463	CG33463	0	0	1.6404
FBgn0032136	CG15828	0.041312	0.062011	1.63441
FBgn0040859	CR32658	12.2256	0.130429	1.63229
FBgn0031460	CG15399	0	0	1.62994
FBgn0038646	CG7715	1.62514	0.260112	1.6276
FBgn0035733	CG8641	0.25488	0.231588	1.62708
FBgn0031301	CG14339	1.22305	0.26037	1.62603
FBgn0262898	CG43253	0	0.258999	1.62062
FBgn0051774	fred	0.327025	0.246234	1.61389
FBgn0262869	mun	0	0	1.60525
FBgn0051207	CG31207	0	0	1.60456
FBgn0029932	CG4607	0	0.232476	1.60354
FBgn0264301	CG43779	0	0	1.6023
FBgn0036015	CG3088	1.59884	0.128039	1.6023
FBgn0045473	Gr85a	1.04722	0.0850922	1.59595
FBgn0032282	CG7299	0	0	1.58976
FBgn0004425	LysB	0	0	1.58535
FBgn0264551	CR43930	0	0	1.58535
FBgn0263334	CR43415	1.64819	0	1.58529
FBgn0052683	CG32683	0	0.0905252	1.58261
FBgn0261434	hkb	0	0.252926	1.58059
FBgn0052652	CG32652	0	0	1.57997
FBgn0033970	CG10205	0	0.126069	1.57766
FBgn0026396	Or22c	0	0.503477	1.5738
FBgn0039429	CG14238	0	0.188513	1.57073
FBgn0085386	CG34357	0	0	1.57045
FBgn0052088	CG32088	0.565636	0.0311957	1.55862
FBgn0039255	CG13646	0.380572	0.311602	1.55778
FBgn0262688	CR43158	0	0	1.55491
FBgn0034588	CG9394	0	0.0414835	1.55478
FBgn0050154	CG30154	0	0	1.55066
FBgn0000477	DNaseII	0	0.247396	1.5466
FBgn0086907	Cyt-c-d	0	0.366547	1.52883
FBgn0010197	Gyc32E	0.328179	0.326262	1.52808
FBgn0040343	CG3713	0	0.486555	1.52561
FBgn0262002	CG42820	0	0.242154	1.5126
FBgn0038606	CG15803	0	0.0403708	1.51245
FBgn0033065	Cyp6w1	0	0	1.51207
FBgn0030807	CG13000	3.09017	0	1.49346
FBgn0083973	CG34137	0	0.358165	1.4932
FBgn0262570	CG43110	0	0	1.49316
FBgn0036531	CG6244	1.5407	0	1.48954
FBgn0037131	CG14564	0	0	1.48868
FBgn0034826	CG13544	0	0.079228	1.4858
FBgn0085410	TrissinR	0	0.0337793	1.47882
FBgn0020907	Scp2	0	0	1.47677
FBgn0038717	CG17751	0	0.118001	1.4747
FBgn0032843	CG10730	0.859393	0.471472	1.47271
FBgn0038415	CG17929	0.358949	0	1.47088
FBgn0039346	CG5079	0	0	1.47022
FBgn0035957	CG5144	0.480967	0.391698	1.46911
FBgn0035429	CG12017	0.236826	0.469666	1.46657
FBgn0034092	CG7798	1.51072	0	1.46264
FBgn0025686	CG11592	0.356338	0	1.46043
FBgn0263004	CG43312	0	0	1.45993
FBgn0037174	CG14457	0	0	1.45601
FBgn0038309	CG6499	1.0635	0.465055	1.45297
FBgn0036363	CG10140	0	0	1.45222
FBgn0040345	CG3708	0	0.0773389	1.45032
FBgn0039008	CG6972	0.945199	0.231033	1.44416
FBgn0020641	Lcp65Ad	1.48995	0	1.44395
FBgn0034741	CG4269	0	0.459478	1.44034
FBgn0037069	Cpr78Cc	0	0	1.44034
FBgn0034481	CG11041	0	0	1.44034
FBgn0040376	CG13759	0	0	1.43934
FBgn0038731	CG11659	0.877091	0.43157	1.43822
FBgn0038921	CG6332	0	0.0763635	1.432
FBgn0032209	Hand	0	0	1.42944
FBgn0039228	CG6980	0	0	1.41971
FBgn0039015	Takl2	0	0.453355	1.41793
FBgn0263508	CR43497	0.228705	0.453099	1.41506
FBgn0041194	Prat2	0	0	1.40959
FBgn0032125	Cpr30B	0	0	1.40814
FBgn0262356	CG43054	0	0	1.40814
FBgn0034856	yellow-d2	0.918824	0.149829	1.40479
FBgn0039478	Nep5	0.16923	0.224287	1.40066
FBgn0030935	CG15048	6.82637e-152	8.62375e-95	1.39882
FBgn0038127	CG8476	0	0	1.39869
FBgn0050480	CG30480	0.193366	0.159932	1.39839
FBgn0032804	CG13081	0	0	1.39772
FBgn0031423	CG3557	0	0	1.39505
FBgn0034099	CG15708	0	0	1.39182
FBgn0043005	prt	0.270222	0	1.39035
FBgn0261636	CG42719	0	0.11112	1.39011
FBgn0003944	Ubx	0.257172	0	1.38804
FBgn0034558	CG9236	0.687188	0	1.38502
FBgn0032658	CG5681	0	0.0553676	1.3838
FBgn0040252	Ugt86Dh	0	0	1.37876
FBgn0264709	CR43978	0	0.220086	1.37661
FBgn0037288	CG14661	1.17267	0	1.3749
FBgn0029746	CG15465	0	0.274661	1.37291
FBgn0050287	CG30287	0	0.219289	1.37161
FBgn0028519	CG4500	0	0.0438679	1.37018
FBgn0032590	CG4631	0.441968	0	1.36782
FBgn0053632	CG33632	0	0	1.36738
FBgn0011582	DopR	0.0377079	0.025161	1.36659
FBgn0054054	CG34054	0	0.217108	1.36081
FBgn0264345	CR43801	0	0	1.35755
FBgn0085259	CG34230	0	0	1.35755
FBgn0029879	Apc7	2.37291	0.173779	1.35698
FBgn0050288	CG30288	0	0	1.35522
FBgn0261569	CG42683	0	0	1.34987
FBgn0263584	CR43609	0.524025	0.345437	1.34867
FBgn0036224	Rpt4R	0	0.143667	1.34693
FBgn0031469	CG18558	0.65593	0	1.34602
FBgn0038343	Trissin	0	0	1.34149
FBgn0051088	CG31088	0	0	1.34149
FBgn0037717	CG8301	0	0.122676	1.34075
FBgn0012344	Dh44	0	0.0426725	1.3398
FBgn0035511	Cpr64Ab	1.37326	0	1.33832
FBgn0031520	CG8837	0	0	1.3365
FBgn0029940	CG1958	0	0	1.33448
FBgn0031111	Obp19c	0	0	1.33448
FBgn0051974	CG31974	0.435466	0.213306	1.3332
FBgn0030347	CG15739	1.73769	0.194294	1.33004
FBgn0037546	CG7918	0	0	1.32937
FBgn0034471	Obp56e	0	0	1.3258
FBgn0263444	CR43467	0	0	1.32439
FBgn0030615	Cyp4s3	0	0	1.31427
FBgn0053257	CG33257	0	0	1.31133
FBgn0033137	Tsp42Ep	1.93895	0.104353	1.30529
FBgn0034159	CG15615	0	0.208732	1.30457
FBgn0046253	CG3502	0.720908	0.149164	1.30418
FBgn0037766	Teh1	0	0	1.30235
FBgn0051546	CG31546	0.644782	0.312342	1.30229
FBgn0003060	CG9757	0	0	1.30145
FBgn0036393	CG17362	1.32957	0	1.29847
FBgn0051183	CG31183	0.124911	0.124431	1.29493
FBgn0263509	CR43498	0	0	1.29255
FBgn0038217	CG14840	0	0	1.2919
FBgn0052255	Gr64f	0	0	1.29071
FBgn0015591	Ast	0.842591	0	1.29071
FBgn0085415	CG34386	0.312317	0.153992	1.28281
FBgn0036542	pHCl	0	0.179217	1.28106
FBgn0035510	Cpr64Aa	0	0	1.28023
FBgn0036607	CG13059	0	0	1.27798
FBgn0004514	Oct-TyrR	0.617036	0.204562	1.27742
FBgn0029977	hdm	0.832903	0.0680651	1.27618
FBgn0031412	CG16995	1.92448	0.305629	1.27551
FBgn0052087	CG32087	0	0.135521	1.27046
FBgn0036094	CG14153	1.2553	0.405757	1.26877
FBgn0034721	CG11298	1.29472	0	1.26656
FBgn0034364	CG5493	0.625436	0.303294	1.26447
FBgn0036482	CG13457	0.347875	0.144013	1.25919
FBgn0036787	CG4306	0	0.100652	1.25891
FBgn0039707	CG15510	6.76232	0.402573	1.25866
FBgn0035154	CG3344	0.410474	0.134219	1.25824
FBgn0083977	CG34141	0.405766	0.234815	1.25705
FBgn0031835	CG11319	0	0.100547	1.25563
FBgn0034037	CG8214	0	0	1.25545
FBgn0052260	CG32260	0.610622	0.386364	1.25445
FBgn0014464	Cp7Fa	0	0	1.25327
FBgn0003747	Gr5a	0	0.399704	1.249
FBgn0036851	CG14082	0	0.279778	1.24829
FBgn0083946	lobo	0.401917	0	1.24514
FBgn0025644	CG14424	0.610718	0	1.23558
FBgn0259831	CG34309	0	0	1.23348
FBgn0001180	hb	0	0	1.23172
FBgn0086704	stops	0	0.246345	1.23123
FBgn0050104	NT5E-2	0	0.196962	1.23052
FBgn0010097	gammaTub37C	2.3888	0.325673	1.22114
FBgn0053234	CG33234	0	0	1.21944
FBgn0034279	CG18635	0	0.243707	1.21804
FBgn0035685	CG13297	0	0.387857	1.21498
FBgn0032313	CG14070	0	0	1.21441
FBgn0036659	CG9701	2.35122	0.0967041	1.2083
FBgn0032673	CG7180	0.166834	0.193452	1.20809
FBgn0263653	CR43644	0	0	1.20721
FBgn0034325	CG18539	0	0	1.20465
FBgn0260436	CG42531	0	0.208605	1.20209
FBgn0264719	CR43987	0	0	1.19955
FBgn0036236	CG6931	0	0.19154	1.19773
FBgn0025383	CG14780	0	0.381471	1.19269
FBgn0264462	CR43870	0	0	1.19198
FBgn0038575	CG7208	0.77571	0.0634812	1.19031
FBgn0031518	CG3277	0.327435	0.0542485	1.18571
FBgn0034323	CG18537	0	0.378167	1.18451
FBgn0263746	CR43671	0	0.0631436	1.18379
FBgn0039782	CG15539	0	0	1.18367
FBgn0025835	CG17707	1.45332	0.270653	1.18308
FBgn0028537	CG31775	0	0	1.183
FBgn0260954	CG42586	0	0	1.183
FBgn0034406	Jheh3	1.15384	0.188905	1.1805
FBgn0024249	cato	0	0	1.17958
FBgn0040850	CG15210	0	0	1.17958
FBgn0032503	CG16825	2.84596	0.345288	1.17624
FBgn0052301	CG32301	0.162074	0.242034	1.17549
FBgn0030899	Her	0	0	1.16744
FBgn0004429	LysP	0	0	1.16504
FBgn0035331	DmsR-1	0	0.0531532	1.16175
FBgn0034196	CG15605	0	0.370454	1.16027
FBgn0003356	Jon99Cii	0.384983	0	1.15913
FBgn0263023	CG43318	1.17693	0	1.1579
FBgn0051682	Tengl1	0.570929	0	1.15738
FBgn0039092	CG16723	0.281274	0	1.15712
FBgn0003373	Sgs3	0	0.184722	1.15502
FBgn0032376	Tsp33B	0	0.0922674	1.15385
FBgn0051058	CG31058	0	0.0918624	1.14775
FBgn0036679	CG13022	0	0	1.14619
FBgn0036806	Cyp12c1	0.372739	0	1.14474
FBgn0053310	CG33310	0	0	1.14445
FBgn0035161	CG13898	0	0	1.14157
FBgn0000045	Act79B	0	0.224424	1.1409
FBgn0051116	ClC-a	0	0.260954	1.1407
FBgn0051874	CG31874	0	0.182088	1.13785
FBgn0039595	AR-2	0	0	1.13708
FBgn0040487	BobA	0	0	1.13699
FBgn0036729	CG13733	0	0.36136	1.1297
FBgn0014466	Cp7Fc	0.556885	0	1.1297
FBgn0261816	CG42758	0	0	1.12794
FBgn0015576	alpha-Est8	0	0.144256	1.12626
FBgn0261638	CR42721	0	0	1.1257
FBgn0040682	CG14664	0	0	1.1257
FBgn0261871	dpr2	0	0	1.12134
FBgn0030913	CG6123	0	0.114254	1.12111
FBgn0053725	CG33725	0	0	1.11683
FBgn0085387	shakB	0	0.18332	1.11644
FBgn0037230	CG9780	0	0.267602	1.11447
FBgn0259184	CG42288	0	0.354441	1.10957
FBgn0264309	CR43784	0.224215	0.103007	1.10594
FBgn0036939	CG7365	2.51514	0.35343	1.10424
FBgn0263983	CG43732	5.72094e-08	3.58009e-07	1.10359
FBgn0039611	CG14528	0	0.308866	1.10254
FBgn0036969	Spn77Bb	0.811215	0.175614	1.09797
FBgn0031692	TpnC25D	1.10963	0	1.09525
FBgn0038447	CG14892	0	0	1.09456
FBgn0015561	unpg	0	0	1.09393
FBgn0263869	CR43716	0	0.349095	1.09314
FBgn0031251	CG4213	0.131338	0.0654059	1.08915
FBgn0050286	CG30286	0.726712	0.173879	1.08894
FBgn0037724	Fst	0.534426	0.3472	1.08536
FBgn0031905	CG5155	0	0.303267	1.08254
FBgn0050484	CG30484	0.522316	0.317119	1.08023
FBgn0034539	CG11159	2.17484	0	1.07449
FBgn0038095	Cyp304a1	1.04442	0.285542	1.07052
FBgn0032055	CG13091	0.347852	0.171206	1.06978
FBgn0038929	CG13408	0	0.256478	1.06898
FBgn0039129	RpS19b	2.16101	0	1.06762
FBgn0264000	Glu-RIB	0	0.0512887	1.06742
FBgn0030437	hec	0	0.0568938	1.06649
FBgn0038175	CG9602	0	0	1.06641
FBgn0052304	obst-I	0	0	1.06441
FBgn0033807	AQP	0	0	1.06298
FBgn0085362	Vml	0.687033	0.225457	1.05655
FBgn0054025	CG34025	0	0	1.05604
FBgn0004117	Tm2	0.520417	0.169199	1.05468
FBgn0030595	CG14406	0	0	1.05255
FBgn0034957	CG3121	0	0.336947	1.05239
FBgn0035619	CG10592	0	0	1.04938
FBgn0040571	CG17193	0.144707	0.191994	1.04904
FBgn0051720	CG31720	0.405897	0.134211	1.04778
FBgn0052319	CG32319	0.51517	0	1.04726
FBgn0264720	CR43988	0	0	1.04672
FBgn0259926	CG42449	0	0.33319	1.04149
FBgn0035697	CG10163	0	0	1.03863
FBgn0086782	amn	0	0.142415	1.03751
FBgn0263834	CR43696	0.523791	0	1.03714
FBgn0038732	CG11391	0	0.275829	1.03407
FBgn0054043	CG34043	0	0.330161	1.03201
FBgn0032008	CG14277	0	0	1.02961
FBgn0034387	Cyp12b2	0.668438	0	1.02844
FBgn0033297	Mal-A8	0	0	1.02658
FBgn0037083	CG5656	0	0.0547667	1.0263
FBgn0036861	CG14089	0	0	1.02588
FBgn0262854	CG43218	0	0	1.02403
FBgn0036941	CG7335	0	0	1.0227
FBgn0036260	Rh7	0.140843	0.14018	1.02123
FBgn0263215	CR43385	0	0	1.01744
FBgn0261994	CG42812	0	0	1.00764
FBgn0003313	sala	0	0	1.00714
FBgn0030715	Or13a	0.493639	0.160699	1.00457
FBgn0085457	CG34428	0	0	1.00407
FBgn0051031	CG31031	0	0	1.00296
FBgn0032478	CG5458	0.491407	0.0799956	1.00014
FBgn0259162	RunxB	0	0	0.998619
FBgn0052686	CG32686	0	0	0.997999
FBgn0004053	zen	0	0	0.995752
FBgn0085440	CG34411	0	0.286971	0.995697
FBgn0053639	CG33639	0.229242	0	0.995416
FBgn0027364	Six4	0	0.139796	0.988462
FBgn0050075	CG30075	0	0	0.986599
FBgn0038690	CG11703	0	0	0.986223
FBgn0085482	CG34453	2.9709	0	0.983177
FBgn0034197	Cda9	0	0.3139	0.981103
FBgn0261612	Cng	0	0	0.975522
FBgn0264086	CG43755	0.349933	0.164655	0.974424
FBgn0263838	CR43700	0	0	0.971383
FBgn0023489	Pph13	0.315216	0.103598	0.970898
FBgn0029137	Patsas	0.47048	0.0776471	0.970006
FBgn0039052	CG6733	0	0.154678	0.966878
FBgn0030590	CG9518	0.309087	0.179319	0.959818
FBgn0085472	CG34443	0	0	0.958247
FBgn0034106	CG9068	0.308036	0.0510613	0.956579
FBgn0027376	rha	0.394507	0.0436499	0.953956
FBgn0034105	CG7755	0	0	0.953863
FBgn0050127	CG30127	0.614124	0	0.953595
FBgn0000166	bcd	0	0	0.951737
FBgn0038052	CG5538	2.31863	0	0.945116
FBgn0036785	CG13700	0	0	0.941751
FBgn0033999	CG8093	1.38409	0.3009	0.940412
FBgn0036895	CG9392	0.151358	0.15056	0.940184
FBgn0263034	CG43329	0	0	0.939195
FBgn0264549	CR43928	0	0	0.937641
FBgn0260004	Snmp1	0	0	0.934085
FBgn0039070	CG17083	0	0.24783	0.928997
FBgn0032645	CG15142	0.932511	0	0.928427
FBgn0037801	CG3999	0.178745	0	0.923963
FBgn0037835	CG14687	0	0	0.922384
FBgn0037513	pyd3	0	0	0.922056
FBgn0086367	t	0	0.294821	0.920948
FBgn0030596	CG12398	0.298095	0.294185	0.918957
FBgn0033027	TpnC4	0	0	0.917848
FBgn0262870	axo	0	0.194704	0.915772
FBgn0016919	nompB	0	0.237504	0.912983
FBgn0011761	dhd	0	0	0.911996
FBgn0004895	fd64A	0	0.0729076	0.911541
FBgn0035385	FR	0	0	0.910604
FBgn0033723	CG13155	0	0.0727356	0.910531
FBgn0264567	CR43939	0.913693	0.145471	0.910531
FBgn0030441	CG2209	0	0	0.909071
FBgn0036749	CG7460	0	0.215297	0.908164
FBgn0259216	RhoGAP102A	0	0	0.904733
FBgn0034467	CG15128	0	0.191977	0.899514
FBgn0261683	CG42730	0	0.251948	0.899224
FBgn0035648	CG13288	0.43969	0.143551	0.89723
FBgn0262904	CR43259	0	0.0714943	0.893794
FBgn0051099	CG31099	0.436527	0	0.8909
FBgn0033323	CG12376	0	0.142477	0.890098
FBgn0038607	CG7669	0	0	0.889167
FBgn0039798	CG11313	0	0.28441	0.888804
FBgn0053285	CG33285	0	0.283672	0.887717
FBgn0033285	CG18449	0	0.141836	0.887717
FBgn0029828	CG6067	0.434086	0.141761	0.886026
FBgn0029950	CG9657	0	0	0.883623
FBgn0263345	CR43426	0	0	0.883239
FBgn0032680	Ntf-2r	0	0	0.882191
FBgn0264253	Send2	0.879668	0.140302	0.878091
FBgn0034413	CG15115	0	0	0.874029
FBgn0052496	CR32496	0	0	0.872684
FBgn0263647	CG43638	0	0	0.872684
FBgn0262533	CR43087	0.619683	0	0.871833
FBgn0262685	CG43155	0	0.0696841	0.871049
FBgn0044011	Spn43Ad	0	0	0.870381
FBgn0035543	CG15020	0.209967	0.173499	0.866907
FBgn0038894	CG15497	0.867034	0	0.866018
FBgn0051272	CG31272	0	0.0922824	0.864752
FBgn0263617	CR43626	0.560227	0.138353	0.864312
FBgn0263033	CG43328	0	0	0.86375
FBgn0033830	CG10814	0	0.206674	0.861125
FBgn0036619	Cpr72Ec	0.841938	0.275147	0.859819
FBgn0002941	slou	0.207402	0.239965	0.856429
FBgn0004910	Eip63F-1	0	0	0.856218
FBgn0038170	CG14367	0	0	0.855924
FBgn0038774	CG5023	0	0	0.855561
FBgn0044419	Pmi	0.475946	0.177192	0.85502
FBgn0035790	Cyp316a1	0.418376	0.0683726	0.854634
FBgn0065110	ppk10	0	0.0682185	0.852706
FBgn0025390	Mur2B	1.43139	0.237427	0.851775
FBgn0030425	CG3775	0	0.0371406	0.851319
FBgn0085210	CG34181	0	0	0.850427
FBgn0030897	Frq1	0	0	0.848124
FBgn0259795	loopin-1	0	0	0.84667
FBgn0037870	CG18577	0	0.270573	0.846617
FBgn0038482	CG4053	0	0	0.846617
FBgn0053673	CG33673	0	0	0.846617
FBgn0045476	Gr64e	0.828454	0.270839	0.846333
FBgn0051907	CG31907	1.2408	0	0.845078
FBgn0085479	CG34450	1.23891	0	0.84382
FBgn0032755	CG17344	0	0	0.840341
FBgn0052806	CG32806	0	0	0.840341
FBgn0031808	CG9507	0.543417	0	0.838735
FBgn0004394	pdm2	0	0.0221689	0.837366
FBgn0031550	Che-13	0.409237	0	0.83635
FBgn0039769	CG15534	0	0	0.835439
FBgn0040370	CG13375	0	0.198678	0.827751
FBgn0051876	Cpr30F	1.64982	0	0.825653
FBgn0039491	CG6059	0.198246	0	0.818999
FBgn0031653	Jon25Biii	0.81501	0	0.816144
FBgn0031514	CG3332	0	0.108278	0.81267
FBgn0050161	CG30161	0.811359	0	0.812634
FBgn0250851	CG33981	0.000528567	1.82554e-05	0.811922
FBgn0261832	CG42764	0.810149	0	0.81147
FBgn0085235	CG34206	0	0	0.81031
FBgn0040349	CG3699	0	0	0.805703
FBgn0036687	CG6652	0.780766	0.171577	0.803847
FBgn0040968	CG14933	0	3.93154e-06	0.80342
FBgn0029667	Gas8	0	0	0.800065
FBgn0032839	CG10659	0	0	0.800018
FBgn0032493	CG15479	0	0	0.79889
FBgn0038029	CG17639	0	0	0.797744
FBgn0036232	CG14125	0	0	0.79749
FBgn0039184	CG6432	0.257419	0	0.795201
FBgn0259192	CG42296	0	0	0.793769
FBgn0040358	CG14625	0.513865	0.169416	0.793717
FBgn0052572	CG32572	1.79853	0.127062	0.793717
FBgn0039202	CG13622	2.37381	0.126788	0.7933
FBgn0004143	nullo	0.79012	0	0.792192
FBgn0087012	5-HT2	0	0	0.78981
FBgn0032462	CG16800	0	0	0.786695
FBgn0034871	CG3906	0	0	0.786695
FBgn0014859	Hr38	0.216345	0.215726	0.785513
FBgn0053271	CG33271	0	0	0.783907
FBgn0037772	Spn85F	1.26787	0.0418081	0.783478
FBgn0033403	CG13739	2.59332e-19	5.78488e-12	0.78177
FBgn0039198	CG5768	0	0	0.781273
FBgn0033286	CG2127	0	0.0578358	0.780992
FBgn0038542	TyrR	0	0	0.775539
FBgn0037976	Tk	0	0	0.772523
FBgn0036223	CG14126	0	0.0819193	0.767565
FBgn0030191	CG15306	0	0	0.766519
FBgn0030260	CG1537	0.762403	0.244694	0.765449
FBgn0051206	CG31206	0	0	0.764417
FBgn0085234	CG34205	0	0.122018	0.763387
FBgn0036170	CG11714	0	0.122101	0.763
FBgn0037067	Cpr78Ca	0.754987	0	0.758281
FBgn0026176	skpB	0	0.242085	0.757268
FBgn0033302	Cyp6a14	0.738888	0	0.756542
FBgn0011596	fzo	0	0	0.75162
FBgn0262828	CG43199	0	0	0.751247
FBgn0039124	CG13597	0	0	0.750532
FBgn0038194	Cyp6d5	0.366454	0	0.750532
FBgn0033136	Tsp42Eo	0	0.119766	0.749261
FBgn0030775	CG9673	0	0	0.748272
FBgn0033397	Cyp4p3	1.45893	0.0597772	0.74707
FBgn0035311	CR15821	0	0	0.746302
FBgn0038846	CG5697	0.742435	0	0.746139
FBgn0017557	Pros28.1A	0.739571	0	0.743366
FBgn0051634	Oatp26F	0	0	0.742757
FBgn0003372	Sgs1	0	0.166237	0.741469
FBgn0015039	Cyp9b2	0	0	0.738794
FBgn0031283	CG15880	0	0.236106	0.738523
FBgn0037003	CG18281	0.720277	0	0.737832
FBgn0031248	CG11912	0	0	0.736604
FBgn0036024	CG18180	0	0	0.733743
FBgn0037292	CG2022	0	0	0.732795
FBgn0040060	yip7	0.726712	0.116838	0.730905
FBgn0032375	CG14932	0	0	0.73076
FBgn0020258	ppk	0.235853	0	0.729377
FBgn0028513	CG9254	0.355659	0	0.72882
FBgn0004581	bgcn	0.56235	0.186571	0.728136
FBgn0030462	CG15742	0	0	0.728088
FBgn0261085	Syt12	0.349392	0.0967244	0.724724
FBgn0036492	Best3	0	0	0.724165
FBgn0031004	CG7992	0.351973	0.0577255	0.7214
FBgn0031719	CG18269	0	0	0.717037
FBgn0053286	CG33286	0	0.20072	0.716287
FBgn0033344	CG8252	1.42297	0	0.716131
FBgn0029963	CG10920	0	0	0.715933
FBgn0050385	CG30385	0.698516	0	0.715933
FBgn0039106	CG10301	0	0	0.715228
FBgn0035255	RabX5	0	0	0.714326
FBgn0038718	CG17752	0	0.114289	0.71413
FBgn0259697	nvd	0.347249	0.0569651	0.711887
FBgn0036351	CG14107	0	0	0.711636
FBgn0034352	CG17669	0	0	0.709659
FBgn0045980	niki	0	0.189263	0.709299
FBgn0051872	CG31872	0	0	0.704492
FBgn0260761	CG42559	0	0.169974	0.701075
FBgn0037962	CG6971	0	0	0.699345
FBgn0035577	CG13708	0	0.044775	0.69901
FBgn0040107	lectin-21Ca	1.38665	0	0.698483
FBgn0032754	CG10700	0	0.111689	0.697865
FBgn0032636	CG5043	1.35691	0.111346	0.695724
FBgn0000442	Pkg21D	0	0.0369743	0.692827
FBgn0026760	Tehao	0	0	0.692545
FBgn0028516	ZnT35C	0	0.0552375	0.690638
FBgn0264002	DmsR-2	0	0	0.69028
FBgn0052249	CG32249	0	0	0.689142
FBgn0052054	CG32054	0	0	0.688541
FBgn0038733	CG11407	0	0	0.684798
FBgn0037388	CG14676	0.677759	0	0.683327
FBgn0051141	CG31141	0	0	0.680865
FBgn0052718	CG32718	0	0	0.678856
FBgn0033659	Damm	0.672724	0.108466	0.67842
FBgn0033296	Mal-A7	0	0	0.678243
FBgn0051542	CG31542	0.329956	0	0.677028
FBgn0032549	CG4650	0	0	0.675188
FBgn0259101	CG42249	0.326585	0	0.670224
FBgn0038468	CG5225	0	0	0.669432
FBgn0036116	CG7888	0	0	0.667444
FBgn0051663	CG31663	0	0	0.664196
FBgn0033326	CG14743	0	0	0.663944
FBgn0038734	CG11453	0	0	0.662005
FBgn0038219	CG14839	0	0	0.661016
FBgn0031208	CG11023	0.990348	0.0541894	0.660692
FBgn0051664	CG31664	0	0	0.658927
FBgn0040359	CG11380	0.425526	0.0703131	0.658744
FBgn0032269	w-cup	0	0.104656	0.653894
FBgn0039199	CG13615	0	0	0.653397
FBgn0037167	CG11425	0	0	0.651894
FBgn0032850	Kua	0	0	0.651224
FBgn0037832	Desi	0	0	0.651145
FBgn0262100	CG42853	0	0	0.649653
FBgn0035875	Cpr66Cb	0	0	0.649653
FBgn0033248	Dic3	0	0	0.643751
FBgn0052720	CG32720	0	0	0.642292
FBgn0032853	CG10651	0	0	0.642292
FBgn0037129	CG14565	0	0	0.634385
FBgn0030483	CG12725	0.625482	0	0.632262
FBgn0015519	nAcRalpha-7E	0.203747	0.0673664	0.631118
FBgn0031935	CG13793	0	0	0.629651
FBgn0039246	CG10845	1.83488	0	0.628255
FBgn0030224	CG12637	0	0	0.625979
FBgn0033921	tej	0	0	0.625137
FBgn0039298	to	0	0	0.623226
FBgn0085431	CG34402	0	0	0.617945
FBgn0039481	Cpr97Eb	0	0	0.612452
FBgn0085488	CG34459	0.601922	0	0.609161
FBgn0040371	CG12470	0	0	0.607204
FBgn0035610	Lkr	0	0	0.607014
FBgn0029965	Ir7b	0	0.145133	0.604472
FBgn0038653	CG18208	0	0	0.604059
FBgn0034454	CG15120	0	0	0.602045
FBgn0033851	CG13332	0.593376	0	0.600769
FBgn0037229	CG9766	0.448787	0	0.598814
FBgn0263037	CG43332	0.290757	0	0.597779
FBgn0031936	CG13794	0	0.0955846	0.597149
FBgn0038486	CG5265	0	0	0.596835
FBgn0032491	CG16815	0	0	0.596344
FBgn0039396	CcapR	0.576031	0	0.595118
FBgn0000014	abd-A	0	0	0.592848
FBgn0041242	Gr47a	0	0	0.591985
FBgn0061173	fd3F	0.583812	0	0.591367
FBgn0264339	CG43795	0.0948262	0.141924	0.590732
FBgn0002561	l(1)sc	0.578836	0	0.586473
FBgn0035955	CG5194	0	0	0.586142
FBgn0039553	CG5017	0	0	0.585262
FBgn0034394	CG15096	0.330338	0	0.583925
FBgn0085219	CG34190	0	0	0.583455
FBgn0025709	CG8083	0.282674	0.137446	0.581592
FBgn0038956	CG5379	0	0	0.581062
FBgn0037501	Ir84a	0	0	0.580337
FBgn0038469	CG4009	0	0.0463532	0.579151
FBgn0050362	boly	0	0	0.576336
FBgn0051679	Tengl3	0.567352	0	0.575167
FBgn0036324	CG12520	0.56617	0	0.574002
FBgn0034127	CG7848	0	0	0.573005
FBgn0033981	Cyp6a21	0.551168	0.120426	0.564393
FBgn0035281	Cpr62Bc	0	0.102003	0.563727
FBgn0034898	CG18128	0	0	0.560383
FBgn0030586	CG12539	0.270088	0	0.555867
FBgn0038191	CG9925	0.716393	0.0889434	0.555464
FBgn0259231	CCKLR-17D1	0	0	0.555101
FBgn0030880	CG6788	0	0	0.554898
FBgn0033440	CG10459	0	0	0.553813
FBgn0032507	CG9377	0	0	0.553273
FBgn0031900	CG13786	0	0	0.551272
FBgn0050412	CG30412	0	0	0.549518
FBgn0034996	CG13575	0.249157	0.141231	0.548925
FBgn0004620	GluRIIA	0	0	0.544613
FBgn0053511	CG33511	0	0	0.544243
FBgn0032039	CG13385	0	0	0.54216
FBgn0029836	CG5928	0	0	0.541125
FBgn0033954	CG12860	0	0	0.540609
FBgn0038708	CG6255	0.526656	0	0.534997
FBgn0033422	Or45b	0	0	0.533486
FBgn0039551	Or98a	0	0	0.531984
FBgn0051860	CG31860	0	0	0.531756
FBgn0015586	Acp76A	0	0	0.529257
FBgn0033043	Or42b	0	0	0.529006
FBgn0032387	CG16965	0.256447	0	0.528159
FBgn0038203	Or88a	0.517624	0	0.52606
FBgn0036106	CG6409	0.514682	0	0.523147
FBgn0050393	CG30393	0	0	0.521223
FBgn0029909	CG12796	1.53532	0.0832209	0.520266
FBgn0034295	CG10911	0	0	0.518363
FBgn0039787	CG9702	0	0	0.517786
FBgn0051253	CG31253	0	0.0827659	0.517417
FBgn0051131	CG31131	0	0.0827659	0.517417
FBgn0039009	CG13842	0	0	0.515432
FBgn0036940	obst-J	0	0	0.512274
FBgn0030774	spheroide	0	0	0.511811
FBgn0041237	Gr58c	0	0.0816497	0.510428
FBgn0046885	Gr98d	0	0	0.510428
FBgn0030384	CG2577	0	0	0.509511
FBgn0013308	Odc2	0	0	0.505422
FBgn0041625	Or65a	0	0.0805633	0.503626
FBgn0037430	Osi20	0.491407	0	0.500072
FBgn0039217	CG13627	0	0.0797881	0.498386
FBgn0262020	CG42831	0	0	0.498313
FBgn0263027	CG43322	0.487002	0	0.495699
FBgn0031240	CG3345	0.240339	0	0.495387
FBgn0013307	Odc1	0	0	0.494833
FBgn0033041	Or42a	0	0	0.492255
FBgn0030477	dmrt11E	0.482676	0	0.491402
FBgn0029084	gom	0.961933	0.0783396	0.489704
FBgn0020399	Mst89B	0.480541	0	0.489281
FBgn0039651	CG14508	0	0	0.488859
FBgn0031296	CG4415	0	0	0.488791
FBgn0033202	Gr43b	0	0	0.48676
FBgn0028941	CG16853	0	0	0.48676
FBgn0026398	Or22a	0.477584	0	0.486343
FBgn0028961	AlstR	0	0.102943	0.482107
FBgn0053278	CG33278	0	0	0.480978
FBgn0029762	NAAT1	0.23312	0	0.480685
FBgn0261723	Dbx	0	0	0.480278
FBgn0038140	CG8784	0.230842	0.0381068	0.476043
FBgn0036831	CG6839	0	0	0.473743
FBgn0259186	Ir60c	0	0.0755378	0.472164
FBgn0031273	CG2839	0.456257	0.0753286	0.470511
FBgn0039315	CG13658	0.461363	0	0.470206
FBgn0038931	CG13407	0	0.0751627	0.469816
FBgn0050037	CG30037	0	0	0.469816
FBgn0033773	mos	0.459024	0	0.467877
FBgn0005590	scw	0	0	0.467106
FBgn0003250	Rh4	0.91112	0	0.464427
FBgn0045843	RacGAP84C	0	0	0.462443
FBgn0030881	CG12985	0	0	0.461403
FBgn0039311	CG10513	0	0	0.460653
FBgn0052110	CG32110	0	0	0.454376
FBgn0034821	CG9876	0	0	0.454012
FBgn0038531	CG14325	0	0	0.451841
FBgn0031800	CG9497	0	0	0.45183
FBgn0262741	MRE23	0	0	0.448526
FBgn0036791	CG7271	0	0	0.443359
FBgn0028544	CG16884	0	0.070605	0.441288
FBgn0037995	CG3809	0	0	0.436531
FBgn0052228	CG32228	0.209643	0	0.432792
FBgn0026756	Ugt37a1	0	0	0.431218
FBgn0037365	CG2104	0.416133	0	0.425074
FBgn0030455	CG4318	0	0	0.424437
FBgn0000406	Cyt-b5-r	0	0	0.424064
FBgn0030223	CG2111	0	0	0.423575
FBgn0263610	msa	0	0	0.423424
FBgn0003683	term	0	0	0.422854
FBgn0051097	CG31097	0.411406	0.0672586	0.420346
FBgn0031722	CG14011	0	0	0.420148
FBgn0039107	CG10300	0	0	0.418793
FBgn0029705	CG12693	0	0	0.416638
FBgn0051281	Tpl94D	0	0	0.416487
FBgn0036009	Or67a	0	0	0.414203
FBgn0039529	CG5612	0	0.0658923	0.411796
FBgn0263999	CG43742	0	0	0.4109
FBgn0260942	bond	0	0.0656895	0.410538
FBgn0029661	CG16781	0.401147	0	0.410105
FBgn0031887	CG11289	0.400489	0	0.409416
FBgn0035007	CG3492	0	0	0.408826
FBgn0031726	Cyp6a16Psi	0	0	0.404739
FBgn0034129	CG15925	0	0	0.404739
FBgn0262366	CG43064	0	0	0.404739
FBgn0033705	CG13168	0	0	0.404481
FBgn0030339	Cyp28c1	0.391778	0	0.400689
FBgn0032788	CG13084	0	0	0.40045
FBgn0038334	h-cup	0	0	0.400168
FBgn0033865	CG6220	0	0.0698448	0.400153
FBgn0003357	Jon99Ciii	0.399123	0	0.400009
FBgn0050365	spaw	0	0	0.3982
FBgn0036756	cln3	0	0	0.397758
FBgn0058470	CG40470	0	0.0634373	0.396191
FBgn0050489	Cyp12d1-p	0	0.0946495	0.394322
FBgn0051752	CG31752	0	0	0.394322
FBgn0004389	bnk	0	0.0628377	0.392683
FBgn0038006	Cyp313a2	0	0	0.391328
FBgn0035300	CG1139	0.382178	0	0.391058
FBgn0032495	CG16820	1.14573	0	0.390788
FBgn0034411	CG18605	0.379243	0	0.388113
FBgn0037427	Osi17	0.187763	0.0310676	0.388054
FBgn0029730	CG12681	0	0	0.386788
FBgn0031432	Cyp309a1	0	0	0.381838
FBgn0037162	CG11449	0	0	0.380812
FBgn0040261	Ugt36Bb	0.371211	0	0.380046
FBgn0040391	CG2854	0.730936	0.0598954	0.374275
FBgn0052392	CG32392	0	0	0.370842
FBgn0029656	CG10793	0	0	0.370362
FBgn0032110	CG3748	0	0	0.37012
FBgn0260753	Pdfr	0	0	0.365534
FBgn0053470	CG33470	0	0	0.365432
FBgn0038880	SIFR	0	0	0.364609
FBgn0029968	Ir7g	0.355194	0	0.363942
FBgn0033835	IM10	0	0	0.362556
FBgn0033292	Cyp4ad1	0	0	0.36116
FBgn0038715	CG7333	0	0	0.36116
FBgn0041195	Pkd2	0.174441	0.0866521	0.360765
FBgn0051014	PH4alphaSG1	0	0.0574334	0.358873
FBgn0036496	CG7804	0	0	0.355627
FBgn0028381	decay	0	0.0565396	0.353282
FBgn0039780	PH4alphaNE1	0	0	0.352403
FBgn0038173	Adgf-C	0.343734	0	0.352403
FBgn0026754	Ugt37c1	0	0	0.351094
FBgn0053490	CG33490	0	0	0.350659
FBgn0025613	CG3081	0	0	0.349147
FBgn0262007	CG42825	0	0	0.349147
FBgn0051148	CG31148	0.678878	0.0557073	0.348075
FBgn0039344	CG4582	0	0	0.347862
FBgn0036871	CG14096	0	0.0548233	0.344008
FBgn0033294	Mal-A4	0	0	0.343853
FBgn0034506	CG13870	0.668261	0	0.342635
FBgn0030814	CG4955	0	0	0.342606
FBgn0037260	Mur82C	0	0	0.342192
FBgn0034023	Ir52a	0	0	0.339121
FBgn0031724	CG18266	0	0	0.338312
FBgn0037100	capaR	0	0	0.334226
FBgn0030443	CG12715	0	0	0.331583
FBgn0028872	CG18095	0	0	0.331558
FBgn0035317	osm-1	0.212706	0.0176752	0.331075
FBgn0025680	cry	0.319104	0	0.32756
FBgn0037485	CG14606	0	0.0522927	0.32671
[truncated: 13,604 more rows]

## Sheet: Filtered_Tumour>5
tracking_id	gene_short_name	6/30 A+ (y,w,ey-flp/y,w;UAS-RasV12/Act>y+>Gal4, UAS-GFP; Frt82B scrib2/Frt82B, tubGal80 GFP+ )eyedisc	GMRGFP GFP+ eyedisc control	FC
FBgn0066084	RpL41	11585.4	18260.2	0.634462
FBgn0000556	Ef1alpha48D	10140.7	5343.82	1.89765
FBgn0010265	RpS13	4920.17	4522.49	1.08793
FBgn0035422	RpL28	4779.71	4158.67	1.14934
FBgn0039359	RpL27	4777.63	4224.2	1.13101
FBgn0039757	RpS7	4731.66	4261.64	1.11029
FBgn0086472	RpS25	4585.28	4697.14	0.976186
FBgn0082929	snoRNA:Me28S-G2703c	4478	0	#DIV/0!
FBgn0003942	RpS27A	4398.77	5532.13	0.795131
FBgn0017545	RpS3A	4284.05	4306.82	0.994713
FBgn0023170	RpL39	4225.6	8248.59	0.512281
FBgn0010409	RpL18A	4165.88	3833.18	1.08679
FBgn0034968	RpL12	4162.62	3658.4	1.13783
FBgn0002593	RpLP1	4105.62	4578.61	0.896696
FBgn0019936	RpS20	4097.03	3462.88	1.18313
FBgn0011284	RpS4	3970.76	2572.32	1.54365
FBgn0001225	Hsp26	3925.58	2990.92	1.3125
FBgn0013276	Hsp70Ab	3781.19	894.108	4.22901
FBgn0001224	Hsp23	3738.88	4892.43	0.764217
FBgn0013275	Hsp70Aa	3701.17	870.365	4.25243
FBgn0029785	RpL35	3658.04	3251.65	1.12498
FBgn0036213	RpL10Ab	3654.62	3708.69	0.985421
FBgn0261596	RpS24	3580.31	3452.34	1.03707
FBgn0261599	RpS29	3557.64	6181.96	0.575487
FBgn0000042	Act5C	3550.64	2841.13	1.24973
FBgn0261606	RpL27A	3538.21	3285.46	1.07693
FBgn0031980	RpL36A	3505.82	4249.35	0.825025
FBgn0002590	RpS5a	3499.56	3177.75	1.10127
FBgn0003941	RpL40	3482.31	3696.17	0.94214
FBgn0039713	RpS8	3410.19	2852.22	1.19563
FBgn0005593	RpL7	3388.19	2929.97	1.15639
FBgn0020910	RpL3	3375.95	2671.46	1.26371
FBgn0034743	RpS16	3260.11	3121.4	1.04444
FBgn0002626	RpL32	3258.08	3450.55	0.94422
FBgn0030136	RpS28b	3255.16	4080.76	0.797685
FBgn0034138	RpS15	3254.96	3688.26	0.882519
FBgn0030616	RpL37a	3208.59	3488.14	0.919857
FBgn0038834	RpS30	3203.91	3378.97	0.948191
FBgn0002607	RpL19	3198.71	2706.1	1.18204
FBgn0014026	RpL7A	3167.16	2749.65	1.15184
FBgn0001233	Hsp83	3152.85	2448.34	1.28775
FBgn0001219	Hsc70-4	3130.51	1688.46	1.85406
FBgn0064225	RpL5	3120.37	3315.41	0.941172
FBgn0024733	RpL10	3117.91	3963.46	0.786664
FBgn0032987	RpL21	3095.1	4435.63	0.697781
FBgn0086075	snoRNA:Me28S-G3253	3076.49	0	#DIV/0!
FBgn0005533	RpS17	2935.84	3413.2	0.860143
FBgn0015756	RpL9	2861.19	2893.31	0.988899
FBgn0013278	Hsp70Bb	2788.41	580.886	4.80027
FBgn0261597	RpS26	2785.14	2842.01	0.97999
FBgn0039857	RpL6	2762.05	2374.15	1.16338
FBgn0010411	RpS18	2744.37	3297.62	0.832227
FBgn0010078	RpL23	2716.3	3106.02	0.874528
FBgn0004867	RpS2	2715.02	2140.59	1.26835
FBgn0033912	RpS23	2671.57	3107.7	0.859661
FBgn0003884	alphaTub84B	2670.22	1969.02	1.35612
FBgn0003517	sta	2663	2191.9	1.21493
FBgn0017579	RpL14	2655.28	2639.24	1.00608
FBgn0016726	RpL29	2638.69	4722.53	0.558745
FBgn0020618	Rack1	2626.58	1766.52	1.48687
FBgn0262720	CG43164	2603.73	339.945	7.65927
FBgn0000559	Ef2b	2596.36	1664.17	1.56015
FBgn0034967	eIF-5A	2585.31	3261.65	0.792639
FBgn0261592	RpS6	2562.47	2533.86	1.01129
FBgn0010412	RpS19a	2534.28	2433.22	1.04153
FBgn0036825	RpL26	2506.4	2203.9	1.13726
FBgn0010198	RpS15Aa	2455.03	3103.46	0.791062
FBgn0025286	RpL31	2446.02	3050.2	0.801921
FBgn0013325	RpL11	2437.47	2503.74	0.973532
FBgn0039300	RpS27	2387.63	2889.27	0.826378
FBgn0011272	RpL13	2328.69	1910.83	1.21868
FBgn0003887	betaTub56D	2317.04	1546.06	1.49867
FBgn0002579	RpL36	2284.85	3052.48	0.748523
FBgn0260441	RpS12	2277.31	2477.73	0.919111
FBgn0003279	RpL4	2235.05	1563.85	1.4292
FBgn0010408	RpS9	2226.08	2554.04	0.871592
FBgn0002622	RpS3	2223.01	2211.72	1.0051
FBgn0026372	RpL23A	2144.4	1625.2	1.31947
FBgn0033699	RpS11	2121.2	2504.86	0.846834
FBgn0086710	RpL30	2115.69	2155.56	0.981504
FBgn0001230	Hsp68	2084.84	628.539	3.31696
FBgn0022893	Df31	1972.82	1350.65	1.46064
FBgn0004403	RpS14a	1963.88	2117.37	0.927509
FBgn0035753	RpL18	1865.55	1749.99	1.06603
FBgn0261608	RpL37A	1821.72	2709.61	0.672318
FBgn0037328	RpL35A	1785.57	1194.29	1.49509
FBgn0000150	awd	1754.03	1014.73	1.72857
FBgn0001942	eIF-4a	1735.96	2050.46	0.84662
FBgn0001226	Hsp27	1731.14	1575.34	1.0989
FBgn0011726	tsr	1720.19	1689.4	1.01823
FBgn0261593	RpS10b	1710.83	1738.77	0.983931
FBgn0003274	RpLP2	1666.56	2392.97	0.69644
FBgn0040007	RpL38	1581.16	3275.93	0.48266
FBgn0000100	RpLP0	1562.5	1249.9	1.2501
FBgn0015521	RpS21	1546.94	2364.47	0.654244
FBgn0261602	RpL8	1543.44	1520.56	1.01505
FBgn0029176	Ef1gamma	1524.64	944.452	1.61431
FBgn0051354	Hsp70Bbb	1513.52	288.413	5.24775
FBgn0037351	RpL13A	1500.15	1730.44	0.866918
FBgn0015288	RpL22	1491.88	1234.73	1.20826
FBgn0029897	RpL17	1440.86	1675.68	0.859866
FBgn0013279	Hsp70Bc	1433.79	292.342	4.9045
FBgn0013277	Hsp70Ba	1358.98	273.315	4.97221
FBgn0037874	Tctp	1333.98	1099.07	1.21374
FBgn0000308	chic	1307.48	1276.43	1.02433
FBgn0026084	cib	1299.81	1764.92	0.73647
FBgn0039830	CG1746	1287.51	734.992	1.75173
FBgn0001257	ImpL2	1246.33	231.739	5.37816	Classic
FBgn0001223	Hsp22	1211.8	612.389	1.97881
FBgn0004362	HmgD	1201.29	1019.42	1.17841
FBgn0028737	Ef1beta	1179.64	915.393	1.28867
FBgn0020238	14-3-3epsilon	1155.99	878.117	1.31644
FBgn0004432	Cyp1	1122.15	720.654	1.55713
FBgn0032518	RpL24	1119.5	1321.59	0.847086
FBgn0026170	smt3	1083.6	1164.97	0.930153
FBgn0001149	GstD1	1082.1	586.299	1.84565
FBgn0000181	bic	1068.34	719.767	1.48429
FBgn0037686	RpL34b	1066.73	1052.98	1.01306
FBgn0263493	CR43482	1062.85	1048.33	1.01385
FBgn0263106	DnaJ-1	1058.99	485.786	2.17995
FBgn0004907	14-3-3zeta	1043.2	574.425	1.81608
FBgn0003360	sesB	915.495	474.039	1.93127
FBgn0005585	Crc	890.824	676.553	1.31671
FBgn0020255	ran	856.174	452.377	1.89261
FBgn0000043	Act42A	848.913	609.916	1.39185
FBgn0000370	crc	846.426	501.975	1.68619
FBgn0004404	RpS14b	822.968	932.051	0.882965
FBgn0086904	Nacalpha	812.973	716.338	1.1349
FBgn0000253	Cam	791.17	532.728	1.48513
FBgn0004188	snRNA:U6:96Aa	785.854	62.434	12.587
FBgn0004189	snRNA:U6:96Ab	785.854	62.434	12.587
FBgn0004190	snRNA:U6:96Ac	785.854	62.434	12.587
FBgn0250753	exba	781.314	521.558	1.49804
FBgn0013954	FK506-bp2	779.635	692.563	1.12572
FBgn0013272	Gp150	778.08	154.964	5.02104
FBgn0034802	CG3800	775.019	592.156	1.30881
FBgn0035499	Chd64	772.304	264.567	2.91912
FBgn0037913	fabp	756.344	720.219	1.05016
FBgn0013981	His4r	748.32	1204.84	0.621095
FBgn0261619	pAbp	740.916	482.724	1.53486
FBgn0001197	His2Av	698.577	524.388	1.33218
FBgn0039406	RpL34a	697.072	426.817	1.63319
FBgn0036690	Ilp8	692.681	99.7778	6.94224	Classic
FBgn0010217	ATPsyn-beta	683.96	413.766	1.65301
FBgn0063127	pncr002:3R	668.784	1530.06	0.437097
FBgn0052865	alphagamma-element:CR32865	651.636	393.577	1.65568
FBgn0010348	Arf79F	650.743	498.854	1.30448
FBgn0037468	CG1943	636.746	347.402	1.83288
FBgn0001218	Hsc70-3	575.906	489.608	1.17626
FBgn0014020	Rho1	573.967	360.957	1.59013
FBgn0029506	Tsp42Ee	570.695	295.175	1.93341
FBgn0036007	path	565.808	107.002	5.28783
FBgn0015268	Nap1	551.932	311.793	1.77019
FBgn0016685	Nlp	544.707	440.235	1.23731
FBgn0004363	porin	532.043	296.421	1.79489
FBgn0003261	Rm62	529.15	595.751	0.888207
FBgn0004828	His3.3B	522.392	985.325	0.530172
FBgn0025366	Ip259	521.419	497.115	1.04889
FBgn0040529	CG9603	521.192	243.818	2.13763
FBgn0027932	Akap200	519.321	489.286	1.06139
FBgn0038149	CG9796	517.25	216.534	2.38877
FBgn0033663	ERp60	512.511	434.761	1.17883
FBgn0002780	mod	492.854	210.93	2.33658
FBgn0011211	blw	474.056	222.395	2.13159
FBgn0005278	Sam-S	464.911	184.213	2.52377
FBgn0040309	Jafrac1	462.168	214.611	2.15351
FBgn0028373	inx3	457.182	129.881	3.52001
FBgn0011760	ctp	448.687	309.86	1.44803
FBgn0046214	vig2	447.721	220.897	2.02683
FBgn0261113	Xrp1	444.586	387.587	1.14706
FBgn0035423	CG17737	443.237	457.542	0.968735
FBgn0030079	CG7267	441.852	204.158	2.16426
FBgn0031453	CG9894	439.838	586.087	0.750465
FBgn0034237	eIF3-S9	437.1	315.861	1.38384
FBgn0040070	Trx-2	435.572	236.825	1.83921
FBgn0004838	Hrb27C	435.217	232.922	1.86851
FBgn0003721	Tm1	422.109	256.374	1.64646
FBgn0032198	eEF1delta	419.307	265.686	1.57821
FBgn0035630	CG10576	418.941	210.099	1.99402
FBgn0037728	CG16817	418.037	355.589	1.17562
FBgn0032400	CG6770	408.414	662.254	0.616703
FBgn0010612	l(2)06225	407.925	272.163	1.49883
FBgn0011661	Moe	407.476	228.534	1.783
FBgn0043841	vir-1	401.49	408.997	0.981645
FBgn0003943	Ubi-p63E	398.17	423.642	0.939874
FBgn0039735	CG7911	395.804	252.373	1.56833
FBgn0028473	CG8801	390.588	374.609	1.04266
FBgn0262109	CR42862	388.929	556.524	0.698854
FBgn0002733	HLHmbeta	388.822	641.886	0.605749
FBgn0051363	Jupiter	388.616	565.701	0.686964
FBgn0003607	Su(var)205	384.586	408.607	0.941212
FBgn0086558	Ubi-p5E	383.444	471.179	0.813797
FBgn0034753	CG2852	381.111	521.305	0.731071
FBgn0016119	ATPsyn-Cf6	374.661	234.04	1.60084
FBgn0027066	Eb1	365.34	265.639	1.37533
FBgn0014002	Pdi	364.861	402.586	0.906293
FBgn0026250	eIF-1A	360.02	213.627	1.68527
FBgn0015218	eIF-4E	356.778	313.612	1.13764
FBgn0261560	Thor	353.052	140.231	2.51765
FBgn0038224	CG3321	353.051	254.686	1.38622
FBgn0038610	CG7675	352.505	86.9866	4.05241
FBgn0004177	mts	349.378	284.322	1.22881
FBgn0031066	CoVIb	347.714	206.059	1.68745
FBgn0022023	eIF-3p40	347.507	326.59	1.06405
FBgn0003514	sqh	347.432	260.578	1.33331
FBgn0013269	FK506-bp1	345.814	157.146	2.20059
FBgn0263396	sqd	345.812	254.494	1.35882
FBgn0005634	zip	342.783	173.691	1.97352
FBgn0035089	Phk-3	341.47	64.2667	5.31333
FBgn0015031	cype	337.874	267.825	1.26155
FBgn0002732	malpha	335.627	511.412	0.656275
FBgn0004587	B52	334.861	330.442	1.01337
FBgn0040773	CoVIIc	334.571	238.348	1.40371
FBgn0001215	Hrb98DE	333.8	384.063	0.869128
FBgn0004926	eIF-2beta	327.89	184.902	1.77332
FBgn0003205	Ras85D	326.573	138.531	2.3574
FBgn0039562	Gp93	324.017	209.619	1.54574
FBgn0000412	D1	322.925	277.093	1.1654
FBgn0015834	Trip1	320.996	273.548	1.17345
FBgn0001092	Gapdh2	316.918	174.786	1.81318
FBgn0027108	inx2	313.443	161.442	1.94152
FBgn0034282	Mapmodulin	311.983	219.406	1.42194
FBgn0016120	ATPsyn-d	309.794	214.465	1.4445
FBgn0261341	verm	309.481	93.3016	3.317
FBgn0011217	eff	307.037	337.822	0.908872
FBgn0014163	fax	306.304	693.633	0.441594
FBgn0011823	Pen	305.564	131.356	2.32623
FBgn0010620	Sip1	303.075	52.4885	5.77412
FBgn0015221	Fer2LCH	302.415	528.68	0.572019
FBgn0052230	CG32230	302.155	352.171	0.857978
FBgn0263526	mir-4971	301.841	0	#DIV/0!
FBgn0000117	arm	299.705	243.988	1.22836
FBgn0036334	CG11267	299.195	171.68	1.74275
FBgn0000575	emc	298.265	250.291	1.19167
FBgn0014184	Oda	298.239	449.049	0.664157
FBgn0264302	CG43780	297.967	115.414	2.58172
FBgn0263594	lost	297.749	173.14	1.7197
FBgn0026409	Mpcp	296.713	158.347	1.87382
FBgn0004401	Pep	294.613	367.94	0.800709
FBgn0026077	Gasp	293.522	76.4897	3.83741
FBgn0014189	Hel25E	292.849	182.522	1.60446
FBgn0036921	RhoGDI	292.142	229.69	1.2719
FBgn0011722	Tig	290.662	37.6268	7.72487
FBgn0024236	foi	287.821	39.4954	7.28746
FBgn0010621	Cct5	287.307	169.239	1.69764
FBgn0035049	Mmp1	285.207	106.066	2.68896	Classic
FBgn0035772	Sh3beta	285.147	206.752	1.37917
FBgn0030309	CG1572	284.437	226.743	1.25445
FBgn0005655	mus209	283.668	128.563	2.20645
FBgn0004103	Pp1-87B	283.521	242.368	1.1698
FBgn0038145	Droj2	282.387	262.478	1.07585
FBgn0025582	Int6	281.692	283.52	0.993552
FBgn0037607	CG8036	276.874	139.2	1.98904
FBgn0031145	Ntf-2	276.862	257.126	1.07676
FBgn0000409	Cyt-c-p	276.368	116.895	2.36424
FBgn0263911	CoVIII	276.355	167.461	1.65026
FBgn0010638	Sec61beta	276.22	260.677	1.05963
FBgn0034654	CG10306	275.309	277.735	0.991265
FBgn0022959	yps	273.316	237.208	1.15222
FBgn0030955	CG6891	272.578	273.792	0.995566
FBgn0261014	TER94	271.314	200.578	1.35266
FBgn0010602	lwr	271.142	185.712	1.46001
FBgn0001098	Gdh	270.759	108.127	2.50408
FBgn0085364	CR34335	270.098	1373.13	0.196702
FBgn0040793	CG7630	268.871	208.225	1.29125
FBgn0039869	CG1890	267.755	195.518	1.36946
FBgn0000579	Eno	266.615	172.759	1.54328
FBgn0031977	baf	265.177	260.408	1.01831
FBgn0025637	skpA	264.709	247.667	1.06881
FBgn0036258	CG5642	264.593	235.644	1.12285
FBgn0033691	CG8860	264.356	321.786	0.821527
FBgn0259993	CR42491	264.167	200.839	1.31532
FBgn0029002	miple2	263.943	208.257	1.26739
FBgn0033342	CG8258	263.229	160.053	1.64464
FBgn0001248	Idh	262.775	218.434	1.20299
FBgn0262736	Vha16-1	262.708	262.986	0.998943
FBgn0004687	Mlc-c	262.647	190.6	1.378
FBgn0026879	CG13364	262.46	341.565	0.768404
FBgn0050382	CG30382	261.518	148.346	1.76289
FBgn0003676	T-cp1	261.06	150.916	1.72984
FBgn0010039	GstD3	260.768	56.91	4.58211
FBgn0263121	Prosalpha1	258.591	146.691	1.76283
FBgn0033902	Tango7	257.018	298.951	0.859733
FBgn0037632	Tcp-1eta	254.256	132.78	1.91487
FBgn0086687	desat1	253.418	105.099	2.41123
FBgn0003938	snRNA:U5:63BC	252.398	254.325	0.992423
FBgn0086357	Sec61alpha	250.678	174.778	1.43427
FBgn0015222	Fer1HCH	249.994	415.051	0.602321
FBgn0003067	Pepck	249.458	34.85	7.15805
FBgn0259937	Nop60B	248.502	88.7023	2.80153
FBgn0032833	CoIV	245.168	133.722	1.83342
FBgn0000064	Ald	244.238	94.8376	2.57533
FBgn0250838	CG30415	243.963	148.497	1.64288
FBgn0014879	Set	242.732	217.084	1.11815
FBgn0034258	eIF3-S8	241.696	184.139	1.31257
FBgn0034345	CG5174	240.703	153.999	1.56302
FBgn0036728	CG7580	240.421	150.899	1.59326
FBgn0027329	Tcp-1zeta	239.873	142.373	1.68482
FBgn0010551	l(2)03709	239.864	112.791	2.12662
FBgn0020235	ATPsyn-gamma	239.127	136.136	1.75653
FBgn0250837	dUTPase	237.334	162.088	1.46423
FBgn0004921	Ggamma1	236.482	386.472	0.611899
FBgn0035162	CG13900	236.276	168.17	1.40498
FBgn0032444	CG5525	235.497	154.493	1.52432
FBgn0029629	CG8636	234.668	231.98	1.01159
FBgn0033548	CG7637	234.329	184.307	1.27141
FBgn0036661	CG9705	233.571	188.883	1.23659
FBgn0259139	glo	233.15	257.089	0.906884
FBgn0000083	AnnIX	233.127	238.866	0.975974
FBgn0016687	Nurf-38	232.972	147.504	1.57943
FBgn0002781	mod(mdg4)	232.452	269.234	0.863383
FBgn0004583	ex	232.364	45.9725	5.05441	Classic
FBgn0011224	heph	232.326	84.7856	2.74016
FBgn0003660	Syb	231.984	184.251	1.25907
FBgn0261790	SmE	231.716	246.555	0.939815
FBgn0086134	Pros25	230.716	211.344	1.09166
FBgn0003124	polo	229.582	83.3929	2.75302
FBgn0036030	CG6767	229.486	58.5973	3.91632
FBgn0040227	eIF-3p66	228.826	138.88	1.64765
FBgn0030870	CG6398	227.82	48.6757	4.68036
FBgn0040954	CG13779	226.827	301.878	0.751386
FBgn0039858	CycG	226.811	152.687	1.48546
FBgn0034398	CG15098	225.515	402.058	0.560902
FBgn0010226	GstS1	224.789	162.812	1.38067
FBgn0029148	NHP2	224.54	81.0461	2.77052
FBgn0051144	CR31144	223.998	197.485	1.13425
FBgn0027571	CG3523	223.994	89.5789	2.50052
FBgn0047135	CG32276	223.564	217.154	1.02952
FBgn0030350	SelG	223.445	192.636	1.15993
FBgn0030086	CG7033	222.622	193.168	1.15248
FBgn0260745	mfas	222.428	134.613	1.65235
FBgn0035480	CG14984	222.397	59.1136	3.7622
FBgn0023174	Prosbeta2	222.245	175.9	1.26347
FBgn0024352	Hop	222.085	191.79	1.15796
FBgn0015393	hoip	221.841	103.053	2.15269
FBgn0027836	Dgp-1	221.739	98.9226	2.24154
FBgn0262945	CR43264	221.396	95.6667	2.31424
FBgn0030529	Clic	221.156	94.5727	2.33848
FBgn0004237	Hrb87F	220.792	186.04	1.1868
FBgn0026196	nop5	220.392	86.1451	2.55838
FBgn0002284	Pros26	219.358	116.075	1.8898
FBgn0027081	Aats-thr	219.052	103.444	2.11759
FBgn0052672	Atg8a	218.432	281.713	0.775371
FBgn0028342	l(1)G0230	216.188	121.89	1.77363
FBgn0263930	dally	213.889	55.8458	3.82999
FBgn0030151	CG1354	213.474	161.549	1.32142
FBgn0032596	CG17331	213.382	166.994	1.27778
FBgn0037533	CD98hc	211.492	173.556	1.21858
FBgn0037270	CG9769	210.783	228.357	0.923042
FBgn0045823	vsg	210.577	404.411	0.5207
FBgn0001258	ImpL3	210.348	62.8552	3.34655
FBgn0086706	pix	210.32	175.642	1.19744
FBgn0025638	Roc1a	210.028	211.868	0.991315
FBgn0020653	Trxr-1	209.93	96.8786	2.16694
FBgn0036974	eRF1	209.32	179.234	1.16786
FBgn0002525	Lam	208.879	131.764	1.58525
FBgn0260439	Pp2A-29B	208.069	162.342	1.28167
FBgn0015790	Rab11	206.643	234.323	0.881872
FBgn0034724	babos	206.516	163.922	1.25984
FBgn0260653	serp	206.069	56.2077	3.66621
FBgn0040284	SF2	204.175	163.576	1.2482
FBgn0261609	eIF-2alpha	204.148	122.252	1.66989
FBgn0016691	Oscp	201.954	135.014	1.4958
FBgn0011016	SsRbeta	201.954	151.796	1.33043
FBgn0020496	CtBP	201.762	157.376	1.28204
FBgn0035370	CG1240	201.707	198.38	1.01677
FBgn0261394	Pros29	200.924	135.581	1.48195
FBgn0028506	CG4455	200.367	74.1882	2.70079
FBgn0086708	stv	199.624	66.9669	2.98094
FBgn0035121	Tudor-SN	199.394	115.599	1.72488
FBgn0082598	akirin	199.087	128.541	1.54882
FBgn0010341	Cdc42	198.27	184.331	1.07562
FBgn0011638	La	198.241	80.7199	2.45591
FBgn0013770	Cp1	197.787	340.218	0.581354
FBgn0025678	CaBP1	197.111	133.751	1.47372
FBgn0029133	REG	196.616	118.633	1.65735
FBgn0003888	betaTub60D	196.567	295.922	0.664253
FBgn0261791	SmG	195.994	230.856	0.848988
FBgn0033033	scaf	195.935	27.2873	7.18045
FBgn0011361	mtacp1	195.7	146.995	1.33134
FBgn0004419	me31B	195.472	185.518	1.05366
FBgn0032138	CG4364	195.421	163.784	1.19316
FBgn0028327	l(1)G0320	195.162	137.969	1.41454
FBgn0026380	Prosbeta3	195.057	138.547	1.40788
FBgn0038947	sar1	195.055	152.534	1.27876
FBgn0020521	pio	192.835	52.59	3.66676
FBgn0021895	ytr	192.473	119.64	1.60877
FBgn0026418	Hsc70Cb	192.124	139.891	1.37338
FBgn0002069	Aats-asp	191.992	114.749	1.67315
FBgn0037135	CG7414	191.934	119.606	1.60472
FBgn0250871	pot	191.8	38.4813	4.98424
FBgn0015019	Cctgamma	191.691	142.522	1.34499
FBgn0033357	Tom7	190.88	197.398	0.96698
FBgn0015907	bl	190.837	211.613	0.901821
FBgn0083167	Neb-cGP	190.044	231.476	0.82101
FBgn0037240	Cont	189.578	63.3186	2.99403
FBgn0038964	Nop56	189.35	71.4903	2.64861
FBgn0011260	Sema-2a	188.652	107.31	1.75801
FBgn0014141	cher	188.038	33.2192	5.66052	Classic
FBgn0264492	CkIIalpha	186.826	205.614	0.908625
FBgn0051641	stai	186.673	267.311	0.698336
FBgn0262742	Fas1	186.427	99.0739	1.8817
FBgn0034583	CG10527	186.426	39.1677	4.75969
FBgn0010228	HmgZ	185.893	276.597	0.672072
FBgn0015778	rin	185.565	105.989	1.75079
FBgn0022238	lolal	184.671	188.66	0.978856
FBgn0010238	Lac	182.788	121.052	1.51
FBgn0001229	Hsp67Bc	182.493	185.529	0.983636
FBgn0263979	Caf1	181.4	123.642	1.46714
FBgn0250843	Pros35	180.764	140.362	1.28784
FBgn0004646	ogre	179.42	120.406	1.49013
FBgn0002592	m2	179.152	154.618	1.15867
FBgn0031307	MFS3	179.014	42.0547	4.25669
FBgn0250746	Prosbeta7	177.839	148.115	1.20068
FBgn0058045	CG40045	177.735	338.081	0.525717
FBgn0037834	Art1	177.319	98.5628	1.79905
FBgn0053129	CG33129	176.409	130.039	1.35659
FBgn0000173	ben	176.04	126.015	1.39698
FBgn0003178	PyK	175.973	92.8873	1.89448
FBgn0031769	CG9135	175.445	133.722	1.31201
FBgn0014857	His3.3A	174.723	237.766	0.734853
FBgn0058469	CR40469	174.496	1289.76	0.135293
FBgn0035390	scramb2	174.438	61.448	2.83879
FBgn0036928	Tom20	174.11	126.366	1.37782
FBgn0037899	RpL24-like	173.797	191.372	0.908163
FBgn0015245	Hsp60	173.565	97.1665	1.78626
FBgn0023175	Prosalpha7	173.01	121.724	1.42133
FBgn0260635	th	172.112	272.576	0.631428
FBgn0037249	eIF3-S10	171.255	127.251	1.3458
FBgn0020279	lig	170.388	103.193	1.65116
FBgn0030719	eIF5	170.157	141.252	1.20463
FBgn0026320	Tom	169.063	110.036	1.53643
FBgn0263852	l(2)k12914	169.033	228.135	0.740934
FBgn0053113	Rtnl1	168.247	145.357	1.15747
FBgn0259176	bun	167.915	223.036	0.752861
FBgn0023143	Uba1	167.409	144.992	1.15461
FBgn0032404	RpL7-like	166.99	126.112	1.32414
FBgn0036667	CG9669	166.743	171.232	0.973784
FBgn0015777	nrv2	165.982	123.368	1.34542
FBgn0010741	l(3)01239	165.62	110.756	1.49536
FBgn0015805	Rpd3	165.124	110.5	1.49433
FBgn0033446	CG1648	165.114	37.3216	4.42409
FBgn0000636	Fas3	165.072	75.9381	2.17377
FBgn0015282	Pros26.4	165.005	101.864	1.61986
FBgn0022268	KdelR	164.987	133.986	1.23137
FBgn0030159	CG9689	164.22	45.4609	3.61233
FBgn0003062	Fib	162.256	83.8524	1.93502
FBgn0087013	Karybeta3	162.034	85.3822	1.89775
FBgn0011591	fng	160.647	39.0179	4.11726
FBgn0027360	Tim10	159.873	109.019	1.46647
FBgn0261283	HLH106	159.779	87.5743	1.8245
FBgn0011571	caz	159.275	118.54	1.34364
FBgn0021872	Xbp1	159.186	158.348	1.00529
FBgn0029687	Vap-33-1	158.43	95.1017	1.6659
FBgn0029093	cathD	158.222	275.479	0.574352
FBgn0260747	CG5010	158.201	98.8442	1.60051
FBgn0019661	roX1	158.044	524.582	0.301276
FBgn0263740	eIF-2gamma	158.008	111.894	1.41212
FBgn0029174	FKBP59	158.003	125.779	1.2562
FBgn0035720	CG10077	157.068	238.942	0.657348
FBgn0011227	ox	156.701	101.113	1.54976
FBgn0260010	rump	156.635	132.63	1.18099
FBgn0261270	SelD	156.196	73.7846	2.11692
FBgn0031047	Rcd-1	156.025	86.1258	1.81159
FBgn0024814	Clc	155.937	143.119	1.08956
FBgn0053303	CG33303	155.839	122.558	1.27155
FBgn0023213	eIF4G	155.831	86.6244	1.79893
FBgn0021795	Tapdelta	155.793	155.904	0.999288
FBgn0086656	shrb	155.635	143.894	1.08159
FBgn0262732	mbf1	155.176	125.272	1.23871
FBgn0027835	Dp1	154.881	70.0417	2.21127
FBgn0025700	CG5885	154.781	113.884	1.35911
FBgn0016700	Rab1	154.672	173.225	0.892897
FBgn0002629	m4	154.523	177.214	0.871957
FBgn0038919	CG17843	154.512	22.7484	6.79221
FBgn0033926	Arc1	153.908	124.658	1.23464
FBgn0034877	levy	153.402	96.6044	1.58794
FBgn0027095	Manf	152.618	130.166	1.17249
FBgn0028690	Rpn5	152.597	95.9395	1.59055
FBgn0028691	Rpn9	152.432	125.258	1.21694
FBgn0086676	spin	152.231	118.937	1.27993
FBgn0005648	Pabp2	152.182	118.683	1.28226
FBgn0033032	kune	151.817	71.366	2.1273
FBgn0033529	CG17765	151.493	71.5502	2.1173
FBgn0037137	Nopp140	151.441	46.509	3.25617
FBgn0029882	CG3226	151.406	119.525	1.26673
FBgn0003996	w	151.194	65.5181	2.30767
FBgn0030733	CG3560	151.152	147.979	1.02144
FBgn0026533	Dek	151.1	127.917	1.18123
FBgn0002031	l(2)37Cc	150.839	79.9289	1.88716
FBgn0033153	Gadd45	150.398	157.443	0.955254
FBgn0086443	Aats-asn	150.285	72.1743	2.08225
FBgn0039172	Spase22-23	150.227	151.608	0.990891
FBgn0026777	Rad23	149.995	161.965	0.926095
FBgn0003231	ref(2)P	149.846	88.7151	1.68907
FBgn0061515	endos	149.22	155.018	0.962598
FBgn0031459	CG2862	148.353	191.142	0.77614
FBgn0034335	GstE1	148.184	66.9686	2.21274
FBgn0029113	Uba2	148.044	153.787	0.962656
FBgn0022708	Adk2	148.021	109.109	1.35663
FBgn0262801	twr	147.759	144.337	1.02371
FBgn0037796	CG12814	146.676	26.5654	5.52132
FBgn0032725	Nedd8	146.502	169.786	0.862863
FBgn0034259	P32	146.059	38.0274	3.84089
FBgn0040985	CG6115	145.744	183.055	0.796176
FBgn0259238	CG42336	145.653	174.752	0.833484
FBgn0026252	msk	145.543	77.1409	1.88672
FBgn0033555	RpS15Ab	145.472	160.154	0.908326
FBgn0035601	Uev1A	145.19	176.696	0.821694
FBgn0027338	Kap-alpha3	144.863	106.124	1.36504
FBgn0010314	Cks30A	144.277	77.6629	1.85773
FBgn0037213	CG12581	144.126	39.3751	3.66033
FBgn0005630	lola	143.895	390.386	0.368597
FBgn0035083	Tina-1	143.745	152.575	0.942127
FBgn0005672	spi	143.625	189.189	0.759161
FBgn0004066	Pros28.1	143.619	100.842	1.4242
FBgn0033340	CG13751	142.769	161.908	0.881791
FBgn0028689	Rpn6	142.664	109.478	1.30313
FBgn0043456	CG4747	142.616	128.309	1.1115
FBgn0002921	Atpalpha	142.49	208.608	0.683051
FBgn0014455	Ahcy13	142.42	71.3721	1.99546
FBgn0027588	CG14476	142.419	90.5778	1.57234
FBgn0001220	Hsc70-5	142.036	80.5582	1.76315
FBgn0000097	aop	141.872	69.9004	2.02963
FBgn0050122	CG30122	141.24	150.016	0.9415
FBgn0036111	Aps	141.167	101.162	1.39545
FBgn0264442	ab	140.395	35.3048	3.97665
FBgn0038476	kuk	140.152	139.202	1.00682
FBgn0001091	Gapdh1	140.072	80.3706	1.74283
FBgn0040660	CG13551	139.967	166.736	0.839453
FBgn0031037	CG14207	139.764	126.494	1.10491
FBgn0010774	Ref1	139.389	146.743	0.949885
FBgn0035165	CG13887	138.928	75.1358	1.84903
FBgn0030608	Lsd-2	138.921	74.476	1.86531
FBgn0002968	Nrg	138.684	60.7109	2.28433
FBgn0040271	Sulf1	138.224	24.1138	5.73215
FBgn0010488	NAT1	138.22	118.764	1.16382
FBgn0032919	CG9253	137.928	73.5916	1.87424
FBgn0004436	UbcD6	137.517	114.718	1.19874
FBgn0001297	kay	137.261	114.313	1.20075
FBgn0024244	drm	137.138	30.775	4.45615
FBgn0000319	Chc	137.118	113.313	1.21008
FBgn0004603	Src42A	137.014	89.3288	1.53382
FBgn0024989	CG3777	136.965	20.7371	6.60483
FBgn0041094	scyl	136.655	148.339	0.921234
FBgn0033021	CG10417	136.522	115.247	1.1846
FBgn0019624	CoVa	136.42	99.6798	1.36858
FBgn0013718	nuf	135.835	59.7626	2.27291
FBgn0029823	CG3011	135.733	48.3315	2.80838
FBgn0010100	Acon	135.68	56.929	2.38332
FBgn0033919	CG8547	135.635	25.1933	5.38377
FBgn0004636	R	135.264	95.2953	1.41942
FBgn0027088	Aats-gly	135.241	71.3276	1.89605
FBgn0035103	Vdup1	134.624	40.2426	3.34531
FBgn0032586	Tpr2	134.471	95.3931	1.40965
FBgn0024807	DIP1	134.465	153.319	0.877028
FBgn0035710	SP1173	134.392	52.7975	2.54542
FBgn0004893	bowl	134.167	45.4696	2.9507
FBgn0000259	CkIIbeta	133.962	148.368	0.902904
FBgn0026415	Idgf4	133.42	54.823	2.43365
FBgn0000635	Fas2	133.198	53.5316	2.48821
FBgn0003885	alphaTub84D	133.096	63.3233	2.10185
FBgn0028425	JhI-21	133.009	51.4656	2.58443
FBgn0034914	CG5554	132.819	94.2593	1.40908
FBgn0035032	CG4692	132.814	162.652	0.816553
FBgn0042134	Capr	132.808	100.724	1.31853
FBgn0003732	Top2	132.729	101.166	1.31199
FBgn0250823	gish	132.656	96.0568	1.38102
FBgn0262954	Rpb12	132.528	189.298	0.700102
FBgn0004859	ci	132.197	53.0047	2.49406
FBgn0031830	CoVb	131.883	74.567	1.76865
FBgn0036537	CG18081	131.496	114.41	1.14934
FBgn0033162	CG1707	131.097	72.8267	1.80012
FBgn0000426	SmF	131.032	150.378	0.871351
FBgn0028684	Tbp-1	130.961	82.1945	1.59331
FBgn0051869	CG31869	130.814	15.7385	8.31172
FBgn0034089	CG8446	130.692	104.062	1.25591
FBgn0027619	Adam	130.363	101.529	1.284
FBgn0016697	Prosalpha5	130.134	121.06	1.07495
FBgn0011640	lark	130.074	132.271	0.98339
FBgn0032509	CG6523	129.745	96.1812	1.34896
FBgn0028686	Rpt3	128.93	83.8059	1.53844
FBgn0011824	CG4038	128.72	60.5506	2.12583
FBgn0261258	rgn	128.33	35.8212	3.58252
FBgn0030501	BthD	128.204	48.2105	2.65925
FBgn0015324	Vha26	127.96	102.821	1.24449
FBgn0262614	pyd	127.886	62.423	2.0487
FBgn0013749	Arf102F	127.713	121.172	1.05398
FBgn0030520	Pdcd4	127.685	168.204	0.759108
FBgn0027094	Aats-ala	127.642	63.6784	2.00448
FBgn0000405	CycB	127.622	46.7501	2.72988
FBgn0041789	Pax	127.608	77.6851	1.64263
FBgn0260462	CG12163	127.562	139.259	0.916005
FBgn0035906	CG6673	127.373	85.4542	1.49054
FBgn0036279	Ncc69	127.257	24.3393	5.22846
FBgn0002633	HLHm7	127.005	397.14	0.319799
FBgn0038570	Prx5	126.85	87.6013	1.44804
FBgn0002787	Mov34	126.67	93.9389	1.34843
FBgn0033631	Sod3	126.567	107.169	1.181
FBgn0020369	Pros45	126.227	88.547	1.42554
FBgn0011768	Fdh	126.199	72.2918	1.74569
FBgn0013720	pck	126.052	47.3799	2.66045
FBgn0015283	Pros54	125.902	75.7317	1.66247
FBgn0039155	Kal1	125.725	23.7135	5.30183
FBgn0003391	shg	125.144	30.1365	4.15257
FBgn0003716	tkv	125.003	52.7033	2.37182
FBgn0032704	Jwa	124.998	127.911	0.977226
FBgn0262734	Rbp2	124.604	65.3698	1.90614
FBgn0000611	exd	124.571	84.1036	1.48116
FBgn0028685	Rpt4	124.328	83.2521	1.49339
FBgn0039113	CG10217	124.314	34.0528	3.65062
FBgn0034277	CG6370	124.158	98.1697	1.26473
FBgn0052267	CG32267	124.133	72.3195	1.71645
FBgn0002121	l(2)gl	124.107	67.1453	1.84833
FBgn0031497	CG17259	123.859	60.1028	2.06079
FBgn0011455	l(3)neo18	123.74	88.0921	1.40467
FBgn0028984	Spn5	123.548	100.284	1.23198
FBgn0022349	CG1910	123.353	82.2829	1.49913
FBgn0030328	Amun	123.054	118.011	1.04273
FBgn0027084	Aats-lys	123.026	85.7429	1.43482
FBgn0003462	Sod	123.003	185.041	0.664734
FBgn0034902	CG5532	122.977	92.3919	1.33104
FBgn0035612	CG10625	122.866	45.3712	2.70802
FBgn0002609	HLHm3	122.79	146.949	0.835596
FBgn0261458	capt	122.385	159.927	0.765255
FBgn0010590	Prosbeta1	122.114	117.708	1.03743
FBgn0087035	AGO2	122.018	102.805	1.18689
FBgn0045866	bai	121.631	143.255	0.849052
FBgn0038088	CG10126	121.501	83.7685	1.45044
FBgn0032200	CG5676	121.498	161.945	0.750242
FBgn0035438	PHGPx	121.468	148.63	0.817251
FBgn0013347	TfIIA-S	121.361	159.099	0.762802
FBgn0263102	psq	121.189	75.3146	1.6091
FBgn0028954	CG3287	120.91	68.0718	1.77621
FBgn0028694	Rpn11	120.894	100.291	1.20543
FBgn0035473	mge	120.719	99.2462	1.21636
FBgn0030672	CG9281	120.69	57.9779	2.08166
FBgn0001104	G-ialpha65A	120.572	100.417	1.20071
FBgn0001316	klar	120.546	109.647	1.0994
FBgn0015737	Hmu	120.538	78.1243	1.5429
FBgn0028371	jbug	120.459	33.0964	3.63964
FBgn0034245	CG14482	120.195	150.666	0.797758
FBgn0031776	CG13993	120.148	111.778	1.07488
FBgn0010222	Nmdmc	120.104	77.7828	1.54409
FBgn0019650	toy	120.1	81.6497	1.47092
FBgn0025117	und	120.055	101.055	1.18802
FBgn0032864	CG2493	120.05	87.1216	1.37796
FBgn0035087	CG2765	119.904	71.933	1.66688
FBgn0029134	Prosbeta5	119.444	110.614	1.07983
FBgn0034399	CG15083	119.401	93.851	1.27224
FBgn0010288	Uch	119.361	143.64	0.830973
FBgn0031263	CG2789	119.327	78.2352	1.52523
FBgn0028687	Rpt1	119.297	91.5644	1.30288
FBgn0002183	dre4	119.229	64.0426	1.86171
FBgn0030749	Anxb11	119.218	101.01	1.18026
FBgn0035541	CG15019	118.868	105.381	1.12798
FBgn0260944	Rbp1	118.524	95.6743	1.23883
FBgn0033968	CG10200	118.238	158.487	0.746042
FBgn0010894	sinu	118.135	55.3234	2.13535
FBgn0263749	CG43674	118.117	98.9385	1.19384
FBgn0004106	cdc2	117.98	80.8477	1.45929
FBgn0040623	Spase12	117.816	129.058	0.912892
FBgn0032961	CG1416	117.736	137.932	0.85358
FBgn0032242	CG5355	117.722	74.9817	1.57001
FBgn0032949	Lamp1	117.679	209.666	0.561269
FBgn0020637	Lcp65Ag2	117.571	12.5343	9.37994
FBgn0037843	CG4511	117.235	86.3832	1.35715
FBgn0037643	skap	116.989	75.0638	1.55853
FBgn0022343	CG3760	116.873	63.0628	1.85328
FBgn0029512	Aos1	116.855	100.669	1.16078
FBgn0028622	qsm	116.826	37.3742	3.12585
FBgn0042174	CR18854	116.697	152.137	0.767052
FBgn0029676	HIP-R	116.304	92.5645	1.25646
FBgn0010452	trn	116.161	63.4019	1.83214
FBgn0033906	CG8331	116.01	138.194	0.839472
FBgn0000416	Sap-r	115.767	233.278	0.496262
FBgn0033879	CG6543	115.595	42.3966	2.72652
FBgn0015795	Rab7	115.58	134.368	0.860175
FBgn0030364	CG15735	115.302	122.341	0.942464
FBgn0024432	Dlc90F	115.238	154.549	0.745641
FBgn0039929	CG11076	114.758	47.9237	2.3946
FBgn0038545	CG7713	114.451	40.69	2.81275
FBgn0040286	SC35	114.43	101.928	1.12266
FBgn0041775	tral	114.424	96.8604	1.18133
FBgn0038830	CG17272	114.351	77.8478	1.4689
FBgn0004868	Gdi	114.345	158.001	0.723698
FBgn0250848	26-29-p	114.324	99.4859	1.14915
FBgn0020257	ppa	114.022	57.5302	1.98195
FBgn0264694	mgr	113.864	72.4327	1.572
FBgn0005411	U2af50	113.743	125.905	0.903403
FBgn0033081	geminin	113.676	78.4779	1.44851
FBgn0001234	Hsromega	113.485	204.765	0.554221
FBgn0032216	CG5384	113.426	86.9904	1.30389
FBgn0263132	Cht6	113.401	14.7611	7.68242
FBgn0033378	tsu	113.225	117.304	0.965227
FBgn0259214	PMCA	113.129	135.543	0.834636
FBgn0038421	CG17931	112.819	78.4199	1.43865
FBgn0260934	par-1	112.78	103.797	1.08654
FBgn0015024	CkIalpha	112.724	85.8239	1.31343
FBgn0031049	Sec61gamma	112.662	117.732	0.956936
FBgn0263391	hts	112.628	121.693	0.925509
FBgn0004657	mys	112.619	80.5754	1.39768
FBgn0010278	Ssrp	112.532	66.505	1.69208
FBgn0039218	Rpb10	112.455	79.4039	1.41624
FBgn0000658	fj	112.423	13.2578	8.47976
FBgn0003449	snf	112.109	78.376	1.4304
FBgn0037580	DppIII	112.011	61.497	1.82141
FBgn0010173	RpA-70	111.872	65.6064	1.7052
FBgn0020443	Elf	111.601	63.6441	1.75352
FBgn0023211	Elongin-C	111.412	158.693	0.70206
FBgn0023477	Tal	111.317	55.2721	2.01398
FBgn0030160	CG9691	111.199	55.4432	2.00564
FBgn0033592	CG13215	111.086	17.2627	6.43503
FBgn0046258	CG12880	110.873	52.916	2.09526
FBgn0033485	RpLP0-like	110.369	57.6898	1.91315
FBgn0011745	Arp87C	110.34	86.2348	1.27953
FBgn0028693	Rpn12	110.136	84.3855	1.30515
FBgn0000547	ed	109.948	62.117	1.77001
FBgn0002306	sas	109.883	30.6043	3.59044
FBgn0033313	Cirl	109.203	132.53	0.823987
FBgn0250788	beta-Spec	109.158	93.5071	1.16738
FBgn0019644	ATPsyn-b	109.143	98.3585	1.10964
FBgn0037537	CG2767	108.978	69.4065	1.57014
FBgn0014388	sty	108.842	36.2047	3.00629
FBgn0032050	CG13096	108.683	39.8867	2.72479
FBgn0011336	OstStt3	108.679	79.7422	1.36288
FBgn0001235	hth	108.486	99.6981	1.08815
FBgn0063449	Uhg2	108.32	96.124	1.12688
FBgn0028688	Rpn7	107.99	66.5542	1.62259
FBgn0031878	sip2	107.905	40.9208	2.63692
FBgn0029971	CG18624	107.885	57.2328	1.88502
FBgn0033913	CG8468	107.49	46.0425	2.33458
FBgn0028411	Nxt1	107.299	101.235	1.0599
FBgn0259785	pzg	107.247	78.6853	1.36299
FBgn0030854	CG8289	107.205	97.8445	1.09567
FBgn0033571	Rpb5	107.032	53.5894	1.99726
FBgn0010397	LamC	106.822	44.821	2.3833
FBgn0026753	Vha13	106.808	93.7497	1.13929
FBgn0262116	CG40127	106.773	117.646	0.907579
FBgn0083123	Uhg5	106.737	101.852	1.04796
FBgn0052982	CG32982	106.65	37.2834	2.86052
FBgn0039265	CG11790	106.559	99.6331	1.06951
FBgn0038065	Snx3	106.538	106.983	0.99584
FBgn0028695	Rpn1	106.229	76.2937	1.39237
FBgn0064116	CG33713	106.132	61.279	1.73195
FBgn0027567	CG8108	105.983	100.412	1.05548
FBgn0038369	Arpc3A	105.749	56.6743	1.86591
FBgn0034390	CG15093	105.694	24.4565	4.32171
FBgn0038271	CG3731	105.518	69.7705	1.51236
FBgn0030306	Spase25	104.951	129.698	0.809195
FBgn0036198	crim	104.898	54.5443	1.92317
FBgn0038976	CG7048	104.865	65.164	1.60925
FBgn0032015	CG7830	104.807	86.3065	1.21436
FBgn0013997	Nrx-IV	104.72	71.041	1.47408
FBgn0024734	PRL-1	104.379	87.7255	1.18984
FBgn0004652	fru	104.253	19.3425	5.38984
FBgn0263231	bel	103.809	64.2449	1.61583
FBgn0023167	SmD3	103.596	75.8177	1.36638
FBgn0001139	gro	103.583	89.2895	1.16008
FBgn0260985	RfC4	103.554	57.9032	1.7884
FBgn0033901	O-fut1	103.521	54.6345	1.89479
FBgn0023529	CG2918	103.156	62.782	1.64308
FBgn0010415	Sdc	103.071	78.8546	1.3071
FBgn0028515	EndoGI	103.028	60.2949	1.70873
FBgn0011764	Dsp1	103.017	69.4273	1.48381
FBgn0017581	Lk6	102.677	132.447	0.775231
FBgn0010909	msn	102.629	103.621	0.990427
FBgn0013726	pnut	102.532	93.363	1.09821
FBgn0011586	e(r)	102.404	135.743	0.754396
FBgn0032956	Cul-2	102.108	53.5324	1.90741
FBgn0261278	grp	102.008	128.523	0.793695
FBgn0011763	Dp	101.942	89.6415	1.13722
FBgn0020633	Mcm7	101.814	49.5458	2.05495
FBgn0011703	RnrL	101.677	45.6071	2.22941
FBgn0028692	Rpn2	101.653	65.8706	1.54322
FBgn0035830	CG8209	101.159	64.1422	1.57711
FBgn0085229	CG34200	101.134	98.1927	1.02995
FBgn0031971	CG7224	101.01	45.6837	2.21107
FBgn0011570	cpb	100.776	74.1879	1.35839
FBgn0001090	bnb	100.387	58.0077	1.73058
FBgn0262559	Mdh2	100.067	59.8883	1.67089
FBgn0037890	CG17734	99.9514	71.5868	1.39623
FBgn0002778	mnd	99.7989	35.9952	2.77256
FBgn0043022	snRNA:U5:38ABa	99.7488	51.5258	1.9359
FBgn0014010	Rab5	99.7319	149.7	0.666212
FBgn0031260	Spp	99.402	54.6565	1.81867
FBgn0262707	CTPsyn	99.3487	87.3413	1.13748
FBgn0004889	tws	99.1391	67.7301	1.46374
FBgn0051195	CG31195	99.0262	31.3575	3.15797
FBgn0016078	wun	98.976	36.9973	2.67522
FBgn0011766	E2f	98.8092	92.9462	1.06308
FBgn0035471	Sc2	98.5104	84.7482	1.16239
FBgn0020306	dom	98.4632	64.6247	1.52362
FBgn0001168	h	98.3783	28.1875	3.49014
FBgn0083124	Uhg4	98.2584	152.814	0.642993
FBgn0036299	Tsf2	98.2009	32.9145	2.98351
FBgn0033886	CG13349	98.1266	64.6156	1.51862
FBgn0034354	CG5224	98.1076	57.4436	1.70789
FBgn0001291	Jra	97.9033	113.163	0.865153
FBgn0031149	CG1518	97.8113	74.2535	1.31726
FBgn0014868	Ost48	97.7193	101.126	0.966312
FBgn0250789	alpha-Spec	97.4459	109.499	0.889925
FBgn0020638	Lcp65Ag1	97.4223	7.5375	12.925
FBgn0034693	CG11073	97.2398	13.7032	7.09614
FBgn0035829	HP4	97.1327	125.587	0.77343
FBgn0027291	l(1)G0156	96.8852	64.2216	1.50861
FBgn0085468	CG34439	96.792	110.103	0.879104
FBgn0004638	drk	96.7881	90.0561	1.07475
FBgn0001280	janA	96.6505	135.794	0.711744
FBgn0026620	tacc	96.5448	133.065	0.725546
FBgn0016983	smid	96.4172	64.2714	1.50016
FBgn0012034	AcCoAS	96.3221	22.6654	4.24974
FBgn0259685	crb	95.9926	31.1926	3.07742
FBgn0000404	CycA	95.8048	73.4441	1.30446
FBgn0032429	CG5446	95.8013	92.4938	1.03576
FBgn0033395	Cyp4p2	95.6871	50.0614	1.91139
FBgn0033624	CG12384	95.6715	140.314	0.681839
FBgn0024811	Crk	95.6345	149.393	0.640154
FBgn0031879	uif	95.3689	16.8745	5.65166
FBgn0032906	RPA2	95.1125	49.615	1.91701
FBgn0032297	CG17124	95.1073	92.3905	1.02941
FBgn0027596	CG10249	94.9983	41.2488	2.30306
FBgn0047038	CG6463	94.9425	32.6644	2.9066
FBgn0027885	Aac11	94.8952	115.34	0.822743
FBgn0031822	CG9548	94.6699	52.7985	1.79304
FBgn0035692	CG13298	94.6275	150.388	0.629222
FBgn0039969	Fis1	94.5501	123.918	0.763005
FBgn0259936	Uhg3	94.4489	81.1181	1.16434
FBgn0086031	snoRNA:Me28S-U1230	94.359	49.0384	1.92419
FBgn0027086	Aats-ile	94.1465	53.3013	1.76631
FBgn0037891	CG5214	94.0749	68.0144	1.38316
FBgn0000216	Brd	94.0144	61.8045	1.52116
FBgn0027600	obst-B	93.9751	46.283	2.03045
FBgn0261789	SmD2	93.9073	116.202	0.808138
FBgn0003328	scb	93.7014	72.8966	1.2854
FBgn0033017	CG10465	93.6723	97.8261	0.957539
FBgn0033438	Mmp2	93.6233	96.7197	0.967986
FBgn0261284	bou	93.6	28.6613	3.26573
FBgn0036580	PDCD-5	93.554	46.7348	2.00181
FBgn0039350	jigr1	93.5475	68.9767	1.35622
FBgn0011604	Iswi	93.5369	99.6577	0.938582
FBgn0004888	Scsalpha	93.4007	78.4891	1.18998
FBgn0031437	p16-ARC	93.2982	68.8936	1.35424
FBgn0032859	Arc-p34	93.1675	75.1071	1.24046
FBgn0032230	lft	92.9441	59.0194	1.57481
FBgn0020309	crol	92.9209	100.808	0.921761
FBgn0261641	CG42724	92.7521	140.645	0.659477
FBgn0003345	sd	92.5847	65.853	1.40593
FBgn0033127	Tsp42Ef	92.3328	36.3444	2.5405
FBgn0028419	Kr-h2	92.2418	69.2441	1.33213
FBgn0250785	vari	92.1459	69.4508	1.32678
FBgn0032224	Sps2	92.1051	108.231	0.851005
FBgn0035464	CG12006	91.8649	60.6739	1.51408
FBgn0030322	CG15220	91.8147	79.6923	1.15212
FBgn0020497	emb	91.6474	69.5328	1.31805
FBgn0013750	Arf51F	91.6416	65.6174	1.39661
FBgn0036290	CG10638	91.2439	68.7667	1.32686
FBgn0052850	CG32850	91.0461	24.0312	3.78866
FBgn0051992	gw	90.9172	100.62	0.90357
FBgn0263006	Ca-P60A	90.9156	37.1567	2.44682
FBgn0010235	Klc	90.7084	108.764	0.833993
FBgn0037636	CG9821	90.4997	136.926	0.660939
FBgn0013987	MAPk-Ak2	90.1735	52.3923	1.72112
FBgn0034797	nahoda	90.1355	10.3238	8.73085
FBgn0261933	SmD1	90.1355	94.3886	0.954941
FBgn0086902	kis	90.0882	139.795	0.644431
FBgn0029833	CG5941	89.935	96.7184	0.929864
FBgn0004855	RpII15	89.8868	56.1763	1.60008
FBgn0026238	gus	89.7859	132.22	0.679064
FBgn0027493	CG17273	89.6802	37.1354	2.41495
FBgn0033927	CR10102	89.5927	69.4888	1.28931
FBgn0004378	Klp61F	89.587	24.5371	3.65108
FBgn0263916	Ent2	89.5812	51.1482	1.7514
FBgn0052446	Atox1	89.5052	62.939	1.42209
FBgn0026319	Traf4	89.4969	61.8424	1.44718
FBgn0086346	ALiX	89.1452	71.773	1.24204
FBgn0001123	G-salpha60A	89.0736	100.601	0.885415
FBgn0020240	Mcr	89.0248	29.2275	3.04593
FBgn0034408	sano	88.9822	31.1707	2.85467
FBgn0263987	spoon	88.91	36.4479	2.43937
FBgn0035251	CG7967	88.8551	65.2974	1.36078
FBgn0261565	Lmpt	88.5974	26.8905	3.29475
FBgn0037051	CG10565	88.5234	54.3038	1.63015
FBgn0024183	vig	88.4634	66.4318	1.33164
FBgn0003525	stg	88.3755	43.6263	2.02574
FBgn0034915	eIF6	88.3701	46.5464	1.89854
FBgn0005649	Rox8	88.2835	84.1219	1.04947
FBgn0039302	Nup358	88.1909	53.3693	1.65246
FBgn0263251	vnc	88.1639	52.1755	1.68976
FBgn0250907	Cht3	87.8973	36.3667	2.41697
FBgn0027080	Aats-tyr	87.8254	65.2255	1.34649
FBgn0032213	CG5390	87.7555	57.1934	1.53436
FBgn0032640	Sgt	87.6912	56.4134	1.55444
FBgn0000116	Argk	87.591	299.917	0.292051
FBgn0035528	CG15012	87.5021	146.074	0.599026
FBgn0002645	Map205	87.4682	58.3572	1.49884
FBgn0261396	Rpn3	87.4156	62.3952	1.401
FBgn0029715	CG11444	87.3427	52.589	1.66085
FBgn0044324	Chro	87.0892	88.5697	0.983284
FBgn0010213	Sod2	87.0527	49.0484	1.77483
FBgn0045800	Uhg1	86.7918	66.0303	1.31442
FBgn0011327	Uch-L3	86.7751	60.2517	1.44021
FBgn0052521	CG32521	86.2613	63.3578	1.36149
FBgn0003502	Btk29A	86.241	64.0723	1.346
FBgn0016041	Tom40	86.0912	35.702	2.41138
FBgn0034142	CG8306	86.0445	37.9743	2.26586
FBgn0036239	Pop2	86.0283	87.6488	0.981511
FBgn0010434	cora	85.9477	84.3573	1.01885
FBgn0038307	mRpS10	85.8904	22.5407	3.81046
FBgn0015299	Ssb-c31a	85.8682	104.315	0.823163
FBgn0003138	Ptp61F	85.5048	59.2571	1.44295
FBgn0001222	Hsf	85.3461	64.2531	1.32828
FBgn0036538	CG15715	85.1049	69.4163	1.22601
FBgn0027359	Tim8	85.0549	64.9288	1.30997
FBgn0040512	zetaCOP	85.0377	119.704	0.7104
FBgn0025628	CG4199	84.891	45.0891	1.88274
FBgn0032246	CG5168	84.8348	94.2992	0.899634
FBgn0025716	Bap55	84.7877	60.8456	1.39349
FBgn0082987	snoRNA:Psi28S-2444	84.7396	0	#DIV/0!
FBgn0034577	cpa	84.6625	73.1512	1.15736
FBgn0004179	Csp	84.2866	94.2653	0.894142
FBgn0036805	Chmp1	84.1757	118.333	0.711346
FBgn0013263	Trl	84.0925	71.2493	1.18026
FBgn0038020	GstD9	83.9848	30.6139	2.74336
FBgn0030718	CG9172	83.9616	60.4314	1.38937
FBgn0010300	brat	83.9319	143.14	0.586362
FBgn0030208	PPP4R2r	83.8872	91.2956	0.918853
FBgn0002783	mor	83.8838	71.4673	1.17374
FBgn0087007	bbg	83.8682	39.8063	2.10691
FBgn0024285	Srp54	83.7931	54.2679	1.54406
FBgn0025457	Bub3	83.693	59.4775	1.40714
FBgn0260049	flr	83.6019	82.9213	1.00821
FBgn0035715	CG10103	83.5845	77.0173	1.08527
FBgn0038519	Prx3	83.5233	46.7685	1.78589
FBgn0263198	Acn	83.5164	99.9547	0.835543
FBgn0263598	Vha68-2	83.343	68.0455	1.22481
FBgn0264294	Cyt-b5	83.3211	100.479	0.829239
FBgn0039130	CG5854	83.2813	68.0248	1.22428
FBgn0261439	SdhA	83.271	53.5468	1.55511
FBgn0040388	boi	82.9235	22.3102	3.71684
FBgn0037960	mthl5	82.8805	32.4356	2.55523
FBgn0035871	BI-1	82.8718	119.198	0.695245
FBgn0032721	CG10602	82.8323	50.0309	1.65562
FBgn0085446	CG34417	82.7923	36.6635	2.25817
FBgn0011710	41883	82.6698	66.8623	1.23642
FBgn0003892	ptc	82.6298	31.2444	2.64463
FBgn0011225	jar	82.4928	59.6836	1.38217
FBgn0015754	Lis-1	82.4786	85.8375	0.960869
FBgn0260991	Incenp	82.3535	39.3851	2.09098
FBgn0032217	CG4972	82.1911	50.5411	1.62622
FBgn0011573	Cdc37	82.1717	58.8824	1.39552
FBgn0015766	Msr-110	82.1665	41.5225	1.97884
FBgn0035631	Txl	82.0622	68.9654	1.1899
FBgn0086356	tum	82.0607	48.5689	1.68957
FBgn0038771	CG4390	81.9972	54.6411	1.50065
FBgn0040890	ksh	81.8886	38.8304	2.10888
FBgn0014391	sun	81.8694	107.255	0.763315
FBgn0263346	CG43427	81.7604	23.5774	3.46774
FBgn0003371	sgg	81.7174	61.97	1.31866
FBgn0086361	alph	81.7109	54.938	1.48733
FBgn0263597	Acp98AB	81.7018	0	#DIV/0!
FBgn0259483	Mob4	81.6849	93.7621	0.871193
FBgn0036918	CG7770	81.4616	108.69	0.749486
FBgn0019925	Surf4	81.2299	53.7183	1.51215
FBgn0024196	robl	81.0611	124.361	0.651821
FBgn0035853	Ubc12	81.023	74.4713	1.08798
FBgn0001124	Got1	81.0217	74.3218	1.09015
FBgn0033875	CG6357	80.9613	459.798	0.17608
FBgn0036595	CG13046	80.8924	11.2927	7.16325
FBgn0010435	emp	80.766	31.5047	2.56362
FBgn0051997	CG31997	80.763	87.0498	0.927779
FBgn0005674	Aats-glupro	80.5867	36.8867	2.18471
FBgn0003275	RpII18	80.5144	86.5623	0.930132
FBgn0001105	Gbeta13F	80.2025	105.517	0.760091
FBgn0013733	shot	80.0027	45.22	1.76919
FBgn0035526	CG1316	79.9603	132.675	0.602678
FBgn0012037	Ance	79.8982	225.53	0.354269
FBgn0010422	TfIIS	79.8727	75.7154	1.05491
FBgn0031670	CG3887	79.7639	77.727	1.02621
FBgn0052641	CG32641	79.7623	64.8737	1.2295
FBgn0028336	l(1)G0255	79.7473	71.7179	1.11196
FBgn0000210	br	79.7291	124.42	0.640806
FBgn0033062	Ars2	79.7163	94.948	0.839579
FBgn0002736	mago	79.6941	74.376	1.0715
FBgn0031228	CG11455	79.6064	80.4479	0.98954
FBgn0033741	CG8545	79.4543	31.4305	2.52794
FBgn0002914	Myb	79.4525	63.782	1.24569
FBgn0261822	Bsg	79.4227	61.8065	1.28502
FBgn0010342	Map60	79.3242	89.9593	0.881779
FBgn0259220	Doa	79.2472	65.5042	1.2098
FBgn0039161	CG13606	79.1932	22.2681	3.55635
FBgn0038017	CG4115	79.1927	19.6354	4.03316
FBgn0022213	Cas	79.1883	51.9712	1.5237
FBgn0028992	sds22	79.1588	77.1501	1.02604
FBgn0035600	CG4769	79.0133	47.2232	1.67319
FBgn0030763	CG9782	78.8847	19.1243	4.12484
FBgn0028527	CG18507	78.8768	17.2617	4.56947
FBgn0250868	CG42239	78.8374	147.52	0.534418
FBgn0001125	Got2	78.7806	48.3723	1.62863
FBgn0003204	ras	78.7669	31.838	2.47399
FBgn0062442	CG1458	78.7204	118.451	0.664582
FBgn0037235	CG1103	78.6188	56.2384	1.39796
FBgn0053170	CG33170	78.5255	69.0291	1.13757
FBgn0037680	CG8121	78.5012	32.7972	2.39353
FBgn0034243	ns2	78.3821	50.633	1.54804
FBgn0030734	CG9911	78.323	64.5426	1.21351
FBgn0025352	Thiolase	78.2848	56.5097	1.38533
FBgn0011509	SrpRbeta	78.2815	46.3891	1.6875
FBgn0011704	RnrS	78.2102	66.6209	1.17396
FBgn0030693	CG8974	78.1945	94.2995	0.829214
FBgn0029941	CG1677	78.168	73.1423	1.06871
FBgn0039464	CG6330	78.1098	25.9995	3.00428
FBgn0010333	Rac1	78.105	77.7605	1.00443
FBgn0052190	NUCB1	78.0479	68.8576	1.13347
FBgn0000283	Cp190	78.0341	70.9015	1.1006
FBgn0024558	Dph5	77.9639	45.188	1.72532
FBgn0010215	alpha-Cat	77.9545	90.8066	0.858467
FBgn0027585	CG8740	77.9431	20.0094	3.89532
FBgn0000261	Cat	77.8013	90.9017	0.855884
FBgn0001987	Gli	77.6944	20.983	3.70273
FBgn0036058	CG6707	77.6828	65.9328	1.17821
FBgn0052640	CG32640	77.5964	61.0755	1.2705
FBgn0028479	Mtpalpha	77.5682	50.0386	1.55017
FBgn0004584	Rrp1	77.4696	54.3755	1.42472
FBgn0037504	CG1142	77.4474	80.8179	0.958295
FBgn0031781	Arc-p20	77.2481	63.1399	1.22344
FBgn0011747	Ank	77.2379	88.1083	0.876625
FBgn0033528	trsn	77.2154	80.586	0.958174
FBgn0032643	CG6453	77.117	38.4439	2.00596
FBgn0020304	drongo	76.9684	75.581	1.01836
FBgn0030268	Klp10A	76.8521	47.777	1.60856
FBgn0053123	CG33123	76.8332	32.8745	2.33717
FBgn0039266	CG11791	76.8055	41.3712	1.8565
FBgn0263510	nclb	76.7976	29.2535	2.62524
FBgn0262125	sec23	76.6544	50.2536	1.52535
FBgn0040534	CG11985	76.6118	80.2669	0.954463
FBgn0259731	tal-2A	76.5714	24.4967	3.12578
FBgn0038826	CG17838	76.4937	94.8349	0.806599
FBgn0261800	LanB1	76.4935	90.358	0.84656
FBgn0039665	CG2310	76.4907	35.2589	2.1694
FBgn0021825	Dmn	76.47	44.5485	1.71656
FBgn0025140	pit	76.3762	15.608	4.8934
FBgn0002735	HLHmgamma	76.3169	209.342	0.364556
FBgn0035023	itp	76.2663	28.1408	2.71017	Classic
FBgn0261445	sgl	76.1649	47.0061	1.62032
FBgn0014029	41884	76.1533	101.917	0.747209
FBgn0000289	cg	76.1133	78.9577	0.963976
FBgn0260484	HIP	76.0792	49.847	1.52625
FBgn0032455	CG5792	75.8327	84.7426	0.894859
FBgn0027528	CG9634	75.7874	23.4217	3.23578
FBgn0027339	jim	75.7272	50.1267	1.51072
FBgn0262518	Rab8	75.6957	63.3562	1.19476
FBgn0038535	alt	75.6798	73.0793	1.03558
FBgn0040754	CG17059	75.3842	86.5971	0.870516
FBgn0046763	CG17278	75.3749	50.5803	1.4902
FBgn0069242	eca	75.3424	53.0418	1.42043
FBgn0262620	CG43144	75.2863	16.089	4.67936
FBgn0000318	cl	75.2673	132.972	0.566039
FBgn0039928	cals	75.2105	94.1205	0.799087
FBgn0001311	kkv	75.1939	28.1784	2.66849
FBgn0261555	CG42673	75.1674	26.9469	2.78946
FBgn0039338	XNP	75.1329	66.3769	1.13191
FBgn0025815	Mcm6	74.8511	28.604	2.61681
FBgn0039844	CG1607	74.8276	36.8955	2.0281
FBgn0011692	pav	74.8021	29.6453	2.52324
FBgn0262029	d	74.7878	31.1259	2.40275
FBgn0015622	Cnx99A	74.7491	95.5582	0.782236
FBgn0027547	CG1927	74.7345	72.0793	1.03684
FBgn0035640	mad2	74.7264	39.4589	1.89378
FBgn0036666	TSG101	74.6766	82.4939	0.905238
FBgn0040075	rept	74.6185	27.6619	2.69752
FBgn0039909	CG1970	74.4037	58.8612	1.26405
FBgn0002638	Bj1	74.3815	54.9584	1.35341
FBgn0037007	CG5059	74.3796	140.589	0.529057
FBgn0024291	Sir2	74.2581	87.7866	0.845893
FBgn0025865	Cortactin	74.2348	72.4378	1.02481
FBgn0041604	dlp	74.1581	23.7197	3.12643
FBgn0262519	Mi-2	74.1453	71.167	1.04185
FBgn0037121	Rpb8	74.0464	51.2987	1.44344
FBgn0032634	Rpb11	74.0252	122.861	0.602512
FBgn0000591	E(spl)	73.8494	152.416	0.484525
FBgn0032979	CG1832	73.7901	69.6781	1.05901
FBgn0010438	mtSSB	73.7839	52.7533	1.39866
FBgn0262716	Arp66B	73.7659	74.8863	0.985039
FBgn0263593	Lpin	73.7479	45.6882	1.61416
FBgn0011236	ken	73.6575	28.9062	2.54816
FBgn0040817	CG14132	73.6563	19.2518	3.82594
FBgn0038400	CG5903	73.449	57.2842	1.28219
FBgn0034181	CG8963	73.4009	62.4256	1.17581
FBgn0040907	mRpL33	73.3495	163.565	0.448443
FBgn0039234	nct	73.2903	39.5508	1.85307
FBgn0033929	Tfb1	73.2136	69.9127	1.04721
FBgn0083919	Zasp52	73.1137	30.0831	2.43039
FBgn0261710	nocte	73.0606	52.2147	1.39923
FBgn0032774	CG17549	73.0295	44.0064	1.65952
FBgn0039229	Saf-B	72.7975	87.0236	0.836526
FBgn0082978	snoRNA:Psi28S-3091b	72.7496	0	#DIV/0!
FBgn0083017	snoRNA:Psi18S-841c	72.7496	0	#DIV/0!
FBgn0029868	CG3446	72.7016	68.4979	1.06137
FBgn0036237	viaf	72.6855	63.868	1.13806
FBgn0037262	MED31	72.6703	53.6403	1.35477
FBgn0014028	SdhB	72.6686	40.5429	1.79239
FBgn0037087	CG7519	72.6204	30.2176	2.40325
FBgn0035909	ergic53	72.6132	56.353	1.28854
FBgn0086910	l(3)neo38	72.5841	184.485	0.393442
FBgn0264607	CaMKII	72.5234	116.984	0.619943
FBgn0010516	wal	72.4794	53.373	1.35798
FBgn0035357	MEP-1	72.4663	64.4339	1.12466
FBgn0033015	d4	72.3293	88.4152	0.818064
FBgn0028546	ics	72.2752	58.5961	1.23345
FBgn0022942	Cbp80	72.2423	39.8763	1.81166
FBgn0032511	CG9306	72.2346	49.164	1.46926
FBgn0038983	CG5326	72.1765	6.88837	10.478
FBgn0001961	Sop2	72.1544	81.1935	0.888672
FBgn0261119	Prp19	72.0753	54.4806	1.32295
FBgn0016797	fz2	72.016	57.2027	1.25896
FBgn0001308	Khc	72.0135	69.6647	1.03372
FBgn0052000	CG32000	72.0046	95.4013	0.754755
FBgn0002945	nkd	71.9869	38.1596	1.88647
FBgn0024188	san	71.925	35.1381	2.04692
FBgn0050423	CG30423	71.9135	188.394	0.381719
FBgn0034564	CG9344	71.8383	63.9758	1.1229
FBgn0032682	CG10176	71.7926	15.3616	4.67351
FBgn0039936	CG11148	71.7806	75.242	0.953996
FBgn0039924	CG17471	71.774	102.601	0.699545
FBgn0033029	l(2)NC136	71.7433	67.4744	1.06327
FBgn0015396	jumu	71.6004	88.2462	0.811371
FBgn0037573	eIF4AIII	71.5305	49.5641	1.44319
FBgn0041205	key	71.3014	59.4842	1.19866
FBgn0261975	CG42806	71.2364	61.519	1.15796
FBgn0036762	CG7430	71.234	41.5269	1.71537
FBgn0050349	CG30349	71.1489	32.5029	2.189
FBgn0028663	VhaM9.7-b	71.0968	95.4219	0.745078
FBgn0031883	CG11266	71.0819	87.2517	0.814676
FBgn0010352	Nc73EF	71.0202	50.363	1.41017
FBgn0034051	Mlf	70.9381	99.4096	0.713594
FBgn0040340	TRAM	70.852	48.8429	1.45061
FBgn0021768	nudC	70.8258	61.8175	1.14572
FBgn0029508	Tsp42Ea	70.6861	65.1067	1.0857
FBgn0032880	CG9318	70.5569	51.9832	1.3573
FBgn0051715	CG31715	70.5374	130.555	0.540289
FBgn0032453	CG6180	70.4596	63.5808	1.10819
FBgn0029094	asf1	70.3782	39.6581	1.77462
FBgn0033317	CG8635	70.3565	54.8742	1.28214
FBgn0028554	x16	70.2348	83.6704	0.839422
FBgn0020392	Nmt	70.2268	34.6805	2.02497
FBgn0042693	PP2A-B'	70.1208	83.6031	0.838734
FBgn0040777	CG14767	70.0837	101.406	0.69112
FBgn0010339	128up	70.0817	42.7248	1.6403
FBgn0011787	mRpL12	70.0586	34.4082	2.0361
FBgn0259978	vlc	69.9646	49.3063	1.41898
FBgn0004569	aos	69.9114	31.5676	2.21466
FBgn0008635	betaCop	69.869	48.6487	1.43619
FBgn0037810	sle	69.8372	40.1859	1.73785
FBgn0264493	rdx	69.805	45.8303	1.52312
FBgn0027525	CG7686	69.7843	77.7761	0.897246
FBgn0264270	Sxl	69.7331	93.0311	0.749568
FBgn0035904	CG6776	69.7293	255.35	0.273073
FBgn0261403	sxc	69.573	58.66	1.18604
FBgn0015602	BEAF-32	69.5552	61.4608	1.1317
FBgn0013746	alien	69.5482	52.2008	1.33232
FBgn0022984	qkr58E-3	69.4031	56.0874	1.23741
FBgn0031436	CG3214	69.3128	62.2587	1.1133
FBgn0027093	Aats-arg	69.3024	31.9708	2.16768
FBgn0082999	snoRNA:Psi28S-1192c	69.2994	0	#DIV/0!
FBgn0003447	sn	69.2955	109.127	0.634999
FBgn0020294	ko	69.2052	31.4024	2.20382
FBgn0038808	Srp14	69.1303	46.8676	1.47501
FBgn0030318	rho-4	69.1287	52.0376	1.32844
FBgn0085436	Not1	69.117	64.5105	1.07141
FBgn0053095	CG33095	69.0869	63.2613	1.09209
FBgn0260962	pic	69.0715	34.4785	2.00332
FBgn0014018	Rel	69.055	166.576	0.414556
FBgn0041087	wun2	69.0543	17.2752	3.99731
FBgn0021760	chb	68.9343	43.6016	1.581
FBgn0035987	CG3689	68.847	106.178	0.648411
FBgn0033934	CG17385	68.7254	59.1613	1.16166
FBgn0022764	Sin3A	68.6969	66.8694	1.02733
FBgn0039250	CG11120	68.6667	33.4063	2.0555
FBgn0039132	AP-1sigma	68.6268	73.2832	0.93646
FBgn0037723	SpdS	68.5088	34.9753	1.95878
FBgn0002973	numb	68.4809	53.3984	1.28245
FBgn0015801	Reg-5	68.4318	38.0023	1.80073
FBgn0003346	RanGap	68.4275	41.0515	1.66687
FBgn0262601	SmB	68.3927	63.9027	1.07026
FBgn0004507	GlyP	68.357	33.8587	2.01889
FBgn0031505	CG12400	68.3377	77.3759	0.883191
FBgn0043012	AP-2sigma	68.2972	91.6692	0.74504
FBgn0260798	Gprk1	68.265	111.481	0.612346
FBgn0034718	wdp	68.1908	28.9025	2.35934
FBgn0037220	CG14641	68.0296	50.5005	1.34711
FBgn0022702	Cht2	67.9405	35.4271	1.91776
FBgn0033688	Prp8	67.937	59.2164	1.14727
FBgn0028734	Fmr1	67.8693	52.2013	1.30015
FBgn0031645	CG3036	67.8188	39.469	1.71828
FBgn0262515	VhaAC45	67.8113	56.3171	1.2041
FBgn0030482	CG1673	67.7817	16.111	4.20717
FBgn0019957	ND42	67.7687	32.9844	2.05457
FBgn0039261	CG6422	67.7669	52.6276	1.28767
FBgn0065104	snmRNA:158	67.6337	28.7408	2.35323
FBgn0000212	brm	67.6304	63.0989	1.07182
FBgn0033570	CG7712	67.6257	43.8618	1.54179
FBgn0034606	ASPP	67.5645	13.9511	4.84295
FBgn0023177	Pp4-19C	67.557	39.6085	1.70562
FBgn0033391	CG8026	67.5014	45.7707	1.47477
FBgn0050499	CG30499	67.4893	36.1405	1.86741
FBgn0004647	N	67.4775	29.6938	2.27244
FBgn0035603	CG10635	67.4509	75.2057	0.896885
FBgn0023212	Elongin-B	67.4307	59.2865	1.13737
FBgn0261955	kdn	67.407	47.3106	1.42478
FBgn0030703	MSBP	67.3598	87.6414	0.768584
FBgn0035232	CG12099	67.3528	66.1595	1.01804
FBgn0020249	stck	67.3449	48.4984	1.3886
FBgn0032454	CG5787	67.2271	52.8012	1.27321
FBgn0083027	snoRNA:Psi18S-531	67.1401	79.7602	0.841774
FBgn0032456	MRP	67.0638	28.4014	2.36129
FBgn0037376	CG2051	66.9858	54.2244	1.23534
FBgn0051184	LSm3	66.9592	47.1648	1.41969
FBgn0001075	ft	66.9077	14.2024	4.71101
FBgn0001981	esg	66.8108	51.4718	1.29801
FBgn0035252	CG7970	66.7431	49.1911	1.35681
FBgn0031957	TwdlE	66.7356	12.5808	5.30456
FBgn0033039	gp210	66.7308	34.7906	1.91807
FBgn0025741	plexA	66.6808	81.8785	0.814387
FBgn0020493	Dad	66.5897	26.5651	2.50666
FBgn0039305	CG11858	66.5661	48.4682	1.3734
FBgn0021906	RFeSP	66.5244	44.1575	1.50653
FBgn0035346	CG1146	66.4502	35.3599	1.87925
FBgn0086254	CG6084	66.3999	96.6874	0.686748
FBgn0262160	CG9932	66.3687	19.1203	3.47111
FBgn0085442	NKAIN	66.2909	54.2219	1.22259
FBgn0039358	CG5028	66.2882	30.4934	2.17385
FBgn0004227	nonA	66.2202	66.0944	1.0019
FBgn0029718	mRpL30	66.1788	43.4059	1.52465
FBgn0031850	Tsp	66.1746	18.4722	3.58239
FBgn0041184	Socs36E	66.127	38.716	1.708
FBgn0261385	scra	66.0779	31.1784	2.11935
FBgn0020513	ade5	66.0731	42.4794	1.55542
FBgn0001086	fzy	66.0725	32.0149	2.0638
FBgn0005558	ey	66.0042	37.4305	1.76338
FBgn0051523	CG31523	65.9214	55.4803	1.18819
FBgn0004192	snRNA:U2:34ABb	65.9182	303.717	0.217038
FBgn0041720	snRNA:U2:34ABc	65.9182	303.717	0.217038
FBgn0005671	Vha55	65.8669	70.6931	0.93173
FBgn0035872	CG7185	65.6867	85.848	0.765151
FBgn0003463	sog	65.5834	7.57301	8.66015
FBgn0037215	CG12582	65.5822	28.6917	2.28576
FBgn0260632	dl	65.4907	45.3343	1.44462
FBgn0003074	Pgi	65.4621	51.2871	1.27639
FBgn0004197	Ser	65.4525	13.6919	4.78038
FBgn0033000	CG14464	65.416	89.0756	0.734387
FBgn0029915	CG14434	65.3527	25.4426	2.56863
FBgn0038585	CG7993	65.3168	25.9931	2.51285
FBgn0027785	NP15.6	65.2872	37.0455	1.76235
FBgn0260795	CG42575	65.2863	56.2162	1.16134
FBgn0003612	Su(var)2-10	65.2814	80.6229	0.809713
FBgn0033160	CG11107	65.2499	39.1383	1.66716
FBgn0025724	beta'Cop	65.2437	51.0503	1.27803
FBgn0021979	l(2)k09913	65.2376	101.653	0.641768
FBgn0085408	Shroom	65.2161	33.5106	1.94613
FBgn0061359	CG33671	65.091	51.8529	1.2553
FBgn0025373	Fpps	65.0058	58.6027	1.10926
FBgn0000157	Dll	64.9572	14.7863	4.39307
FBgn0082582	tmod	64.9177	77.1852	0.841064
FBgn0004132	boca	64.8422	87.124	0.744252
FBgn0015949	hrg	64.8392	67.1639	0.965388
FBgn0015806	S6k	64.7776	33.7265	1.92067
FBgn0031057	Ubqn	64.6845	55.8663	1.15784
FBgn0030263	CG2076	64.6563	42.4826	1.52195
FBgn0039737	CG7920	64.5948	66.0785	0.977546
FBgn0011715	Snr1	64.5044	66.6863	0.967281
FBgn0030521	CtsB1	64.4999	97.3074	0.662847
FBgn0030007	CG2263	64.4528	28.1525	2.28942
FBgn0058439	CG40439	64.3838	78.0045	0.825386
FBgn0035713	CG10107	64.3797	55.9358	1.15096
FBgn0027492	wdb	64.3502	71.8976	0.895026
FBgn0029854	CG3566	64.3464	32.5596	1.97627
FBgn0015371	chn	64.2954	50.4536	1.27435
FBgn0041180	TepIV	64.2449	165.307	0.38864
FBgn0039635	CG11876	64.2222	37.1699	1.7278
FBgn0017572	Mo25	64.206	54.1129	1.18652
FBgn0034723	CG13506	64.1219	32.2199	1.99013
FBgn0022720	zf30C	64.0753	75.9378	0.843787
FBgn0031030	Tao	64.042	76.8979	0.832819
FBgn0043001	Chrac-16	63.9634	63.3752	1.00928
FBgn0030863	CG8188	63.9473	59.9242	1.06714
FBgn0031229	CG3436	63.9407	62.7371	1.01918
FBgn0015903	apt	63.8312	47.6838	1.33863
FBgn0003174	pwn	63.786	11.0468	5.77416
FBgn0024987	ssx	63.6232	67.646	0.940532
FBgn0260224	CG42498	63.6146	47.1309	1.34974
FBgn0003209	raw	63.6076	33.3767	1.90575
FBgn0019947	Psn	63.4847	57.1609	1.11063
FBgn0030480	Tim9a	63.4502	64.356	0.985925
FBgn0027590	CG16936	63.3879	66.328	0.955673
FBgn0034118	Nup62	63.321	33.4063	1.89548
FBgn0038972	CG7054	63.2943	9.72753	6.50672
FBgn0024491	Bin1	63.2713	82.7131	0.764949
FBgn0038196	CG9922	63.2337	49.9738	1.26534
FBgn0016059	Sema-1b	63.0748	65.0931	0.968994
FBgn0034706	CG11275	63.0242	29.8822	2.10909
FBgn0013305	Nmda1	62.9647	117.299	0.536788
FBgn0015929	dpa	62.9429	38.4019	1.63906
FBgn0243486	rdo	62.8933	39.4738	1.59329
FBgn0024277	trio	62.8377	96.4055	0.651806
FBgn0000229	bsk	62.7994	115.684	0.542853
FBgn0031021	CG12203	62.7613	47.6383	1.31745
FBgn0040493	grsm	62.7383	53.5551	1.17147
FBgn0001186	Hex-A	62.7301	29.8708	2.10005
FBgn0039743	CG7946	62.6992	57.8709	1.08343
FBgn0037930	CG14715	62.6509	118.105	0.530468
FBgn0262031	CR42842	62.5959	72.2624	0.866231
FBgn0036035	CG18178	62.4871	26.6279	2.34668
FBgn0036314	CG10754	62.4176	38.729	1.61165
FBgn0033988	pcs	62.4157	41.0064	1.5221
FBgn0021765	scu	62.3633	46.3849	1.34447
FBgn0032514	CG9302	62.3604	28.6855	2.17393
FBgn0031268	cold	62.0682	37.0259	1.67635
FBgn0034405	Jheh2	62.0347	55.5242	1.11726
FBgn0011584	Trp1	62.0291	58.4848	1.0606
FBgn0000339	cni	61.9404	90.4267	0.684979
FBgn0035524	CG11583	61.93	37.3015	1.66025
FBgn0032196	CG5708	61.9248	111.996	0.55292
FBgn0010704	l(2)s5379	61.9196	49.5626	1.24932
FBgn0000454	Dip-B	61.8942	61.6271	1.00433
FBgn0025682	scf	61.8914	111.326	0.555947
FBgn0033179	p47	61.8378	55.5503	1.11319
FBgn0051301	CG31301	61.739	51.0589	1.20917
FBgn0016126	CaMKI	61.6723	125.324	0.492103
FBgn0039709	Cad99C	61.6392	18.9853	3.24668
FBgn0003870	ttk	61.6134	52.0537	1.18365
FBgn0028341	l(1)G0232	61.6009	50.4477	1.22108
FBgn0025683	CG3164	61.5218	92.267	0.66678
FBgn0051453	pch2	61.5012	67.0888	0.916713
FBgn0051716	Cnot4	61.4325	66.7782	0.919948
FBgn0262743	Fs(2)Ket	61.3615	41.2374	1.48801
FBgn0250906	Pgk	61.3085	81.8147	0.749358
FBgn0004133	blow	61.3003	46.3627	1.32219
FBgn0243512	puc	61.2714	76.6754	0.799101
FBgn0027053	CSN5	61.2624	52.6665	1.16321
FBgn0040064	yip2	61.1687	69.1426	0.884675
FBgn0039175	CG5706	61.1507	32.8067	1.86397
FBgn0036623	CG4729	61.1383	80.6656	0.757923
FBgn0029079	icln	61.1157	51.565	1.18522
FBgn0034066	CG8397	61.1077	60.7944	1.00515
FBgn0038679	CG6040	61.0726	17.1962	3.55152
FBgn0041607	asparagine-synthetase	61.0565	27.2347	2.24186
FBgn0262468	vib	61.0495	86.4186	0.706439
FBgn0040078	pont	61.0213	41.5523	1.46854
FBgn0027660	blot	61.0035	37.8826	1.61033
FBgn0001565	Hlc	60.9961	42.2103	1.44505
FBgn0028985	Spn4	60.9203	53.6847	1.13478
FBgn0037671	VhaM8.9	60.8917	72.7852	0.836595
FBgn0033918	CG8531	60.7986	32.1445	1.89142
FBgn0036515	CG12304	60.7949	47.3938	1.28276
FBgn0051694	CG31694	60.7861	47.3211	1.28455
FBgn0034645	CG10320	60.7576	75.7265	0.802329
FBgn0016917	Stat92E	60.7245	57.8668	1.04938
FBgn0028577	pUf68	60.7001	84.2199	0.720733
FBgn0005640	Eip63E	60.669	45.1884	1.34258
FBgn0030853	CG5703	60.6597	41.3341	1.46755
FBgn0037873	SdhC	60.532	64.1051	0.944262
FBgn0038473	ns1	60.4784	30.7788	1.96494
FBgn0027087	Aats-his	60.3195	49.3341	1.22267
FBgn0010808	l(3)03670	60.3194	36.3211	1.66073
FBgn0083047	snoRNA:Psi18S-1377e	60.2723	0	#DIV/0!
FBgn0032214	CG4968	60.2494	69.4067	0.868063
FBgn0050015	CG30015	60.2254	45.1775	1.33308
FBgn0035046	CG3683	60.2172	44.4817	1.35375
FBgn0260799	p120ctn	60.1666	100.573	0.598238
FBgn0026401	Nipped-B	60.1314	65.6298	0.916221
FBgn0036101	NijA	59.9806	115.717	0.518339
FBgn0025463	Bap60	59.9237	90.5742	0.661598
FBgn0011642	Zyx	59.9121	141.563	0.423219
FBgn0034576	CG9350	59.8627	47.7615	1.25337
FBgn0017567	ND23	59.8549	37.7601	1.58514
FBgn0045761	CHKov1	59.8214	92.8096	0.64456
FBgn0032988	Tif-IA	59.7706	57.8034	1.03403
FBgn0025574	Pli	59.7652	64.9677	0.919922
FBgn0000250	cact	59.7605	96.5933	0.618682
FBgn0033381	CG11784	59.741	31.8811	1.87387
FBgn0021764	sdk	59.737	26.8453	2.22523
FBgn0039303	CG11857	59.6896	47.4471	1.25802
FBgn0086355	Tpi	59.6807	43.2149	1.38102
FBgn0262735	Imp	59.6802	17.4113	3.42767
FBgn0031959	spz3	59.47	15.4499	3.84922	Immunity
FBgn0015797	Rab6	59.4484	45.7585	1.29918
FBgn0039297	CG11852	59.4305	4.38185	13.5629
FBgn0052016	CG32016	59.3918	71.9813	0.8251
FBgn0085220	CG34191	59.2976	56.864	1.0428
FBgn0042138	CG18815	59.2936	58.0329	1.02172
FBgn0011742	Arp14D	59.2567	51.7601	1.14483
FBgn0263490	mld	59.2528	27.6116	2.14594
FBgn0262582	cic	59.2351	53.0203	1.11722
FBgn0261802	CG42748	59.0682	35.3931	1.66892
FBgn0030478	CG1640	59.0361	35.8606	1.64627
FBgn0026189	prominin-like	59.0294	70.4928	0.837382
FBgn0024238	Fim	59.0212	98.4046	0.599781
FBgn0037652	CG11980	58.9629	22.5102	2.61939
FBgn0044510	mRpS5	58.9337	59.2244	0.995092
FBgn0033241	CG2915	58.9294	57.6191	1.02274
FBgn0000447	Dhod	58.9154	42.367	1.3906
FBgn0002526	LanA	58.8843	85.9495	0.685103
FBgn0014011	Rac2	58.8162	60.5761	0.970947
FBgn0030061	CG1785	58.775	19.6854	2.98572
FBgn0026259	eIF5B	58.7378	39.6213	1.48248
FBgn0028662	VhaPPA1-1	58.6941	56.239	1.04365
FBgn0052512	CG32512	58.6612	7.8408	7.48153
FBgn0038043	CG17202	58.6529	59.434	0.986858
FBgn0263120	Acsl	58.5995	64.6114	0.906953
FBgn0261381	mtTFB1	58.5815	33.5934	1.74384
FBgn0033987	ckn	58.5443	37.3449	1.56767
FBgn0000578	ena	58.5019	74.0032	0.790532
FBgn0038453	CG10326	58.4884	161.481	0.3622
FBgn0005660	Ets21C	58.4359	15.6777	3.72733	Classic
FBgn0039914	mav	58.4114	38.5013	1.51713
FBgn0035553	CG13722	58.4038	11.4538	5.09908
FBgn0039890	CG2316	58.3758	83.2625	0.701106
FBgn0027948	msps	58.3711	40.7831	1.43126
FBgn0036888	CG9330	58.2919	31.666	1.84084
FBgn0052425	CG32425	58.1776	64.6227	0.900266
FBgn0052409	CG32409	58.142	20.0511	2.89969
FBgn0259174	Nedd4	58.1306	42.2562	1.37567
FBgn0004876	cdi	58.0058	30.5521	1.89859
FBgn0037529	mRpS9	57.9916	24.4009	2.37662
FBgn0024556	EfTuM	57.9093	34.0738	1.69953
FBgn0052103	CG32103	57.9037	59.1342	0.979191
FBgn0010747	Srp54k	57.8796	47.4749	1.21916
FBgn0261722	fwe	57.7903	70.3744	0.821184
FBgn0038829	CG17271	57.6894	41.9328	1.37576
FBgn0083050	snoRNA:Psi18S-1377b	57.6434	0	#DIV/0!
FBgn0263240	Coop	57.6287	30.0779	1.91598
FBgn0015527	pen	57.6156	26.129	2.20504
FBgn0029885	CG3224	57.5583	39.2563	1.46622
FBgn0000566	Eip55E	57.4408	41.0194	1.40033
FBgn0010328	woc	57.4261	62.6755	0.916245
FBgn0000239	bur	57.4156	55.8652	1.02775
FBgn0035533	Cip4	57.2716	79.3423	0.721829
FBgn0030241	feo	57.2637	36.053	1.58832
FBgn0259203	CG42307	57.1627	35.0794	1.62952
FBgn0262737	mub	57.1303	81.9138	0.697444
FBgn0039600	CG1646	57.0768	59.134	0.965211
FBgn0086447	l(2)37Cg	57.0329	18.5133	3.08064
FBgn0032420	CG6583	57.0264	26.4619	2.15504
FBgn0002466	sti	57.0158	27.0761	2.10576
FBgn0031660	mRpL28	57.0084	37.605	1.51598
FBgn0039244	CG11069	56.9439	21.6931	2.62498
FBgn0002924	ncd	56.9433	30.5873	1.86166
FBgn0037770	Art4	56.852	41.6108	1.36628
FBgn0053508	ppk13	56.8275	16.3648	3.47254
FBgn0050159	CG30159	56.8239	24.2525	2.34301
FBgn0030321	CG1703	56.7922	28.138	2.01835
FBgn0039904	Hcf	56.7858	66.6371	0.852165
FBgn0015509	lin19	56.7299	77.3957	0.732985
FBgn0040010	CG17493	56.6996	52.3319	1.08346
FBgn0042177	CG32164	56.6331	30.8579	1.83529
FBgn0024227	ial	56.6266	40.8525	1.38612
FBgn0023001	melt	56.5554	16.6267	3.40148
FBgn0028744	CG5033	56.5417	22.2199	2.54464
FBgn0261068	LSm7	56.5198	58.4258	0.967377
FBgn0034067	CG8399	56.5006	20.9512	2.69677
FBgn0050115	GEFmeso	56.4944	33.0609	1.7088
FBgn0002734	HLHmdelta	56.4477	124.323	0.454041
FBgn0031872	ihog	56.4282	19.8105	2.8484
FBgn0032390	dgt2	56.4268	22.3061	2.52966
FBgn0053555	btsz	56.3684	27.2077	2.07178
FBgn0039790	CG2246	56.3529	43.2837	1.30194
FBgn0022288	l(2)09851	56.3297	19.8748	2.83423
FBgn0003916	snRNA:U1:21D	56.3184	108.818	0.517547
FBgn0004186	snRNA:U1:95Cb	56.3184	108.818	0.517547
FBgn0004185	snRNA:U1:95Ca	56.3184	108.818	0.517547
FBgn0003638	su(w[a])	56.2896	88.2835	0.6376
FBgn0037231	vps24	56.2854	58.21	0.966937
FBgn0003257	r-l	56.2759	24.626	2.28522
FBgn0002022	Catsup	56.2729	37.9545	1.48264
FBgn0023537	CG17896	56.2431	36.4784	1.54182
FBgn0013576	mtd	56.2154	59.0555	0.951908
FBgn0036908	CG14103	56.2055	55.597	1.01094
FBgn0030310	PGRP-SA	56.1878	16.3644	3.43354	Immunity
FBgn0033264	Nup50	56.1534	28.681	1.95786
FBgn0025571	SF1	56.1029	79.2059	0.708317
FBgn0025806	Rap2l	56.0295	105.365	0.531766
FBgn0034451	CG11242	55.9657	55.7268	1.00429
FBgn0000667	Actn	55.9244	45.1968	1.23735
FBgn0003169	put	55.8875	33.1142	1.68772
FBgn0028969	deltaCOP	55.8598	40.2741	1.38699
FBgn0261551	CG42669	55.7848	28.5734	1.95233
FBgn0033191	CG1598	55.6801	35.0979	1.58642
FBgn0033998	row	55.6374	45.2026	1.23085
FBgn0029709	CHOp24	55.6139	51.7146	1.0754
FBgn0034368	CG5482	55.5594	58.0214	0.957567
FBgn0015320	UbcD2	55.5139	44.3604	1.25143
FBgn0033683	CG18343	55.5023	63.5819	0.872926
FBgn0004698	mus210	55.4495	53.7005	1.03257
FBgn0262656	dm	55.4169	33.6891	1.64495
FBgn0044323	Cka	55.3795	52.444	1.05597
FBgn0001994	crp	55.369	55.9855	0.988988
FBgn0027537	CG11092	55.2991	35.9501	1.53822
FBgn0032340	Ge-1	55.2874	41.7802	1.32329
FBgn0022069	Nnp-1	55.2736	16.8381	3.28265
FBgn0260442	rhea	55.2392	80.5561	0.685723
FBgn0027598	cindr	55.194	56.714	0.973199
FBgn0045073	Stim	55.186	50.3272	1.09654
FBgn0082994	snoRNA:Psi28S-1837c	55.1795	0	#DIV/0!
FBgn0035001	slik	55.1481	65.7349	0.838947
FBgn0264291	Det	55.1435	56.625	0.973837
FBgn0038100	Paip2	55.1216	55.4069	0.994851
FBgn0020236	ATPCL	55.1036	49.7335	1.10798
FBgn0260960	Baldspot	55.0087	59.1714	0.92965
FBgn0031148	Cbs	54.9918	20.7676	2.64796
FBgn0039697	CG7834	54.9732	43.506	1.26358
FBgn0030360	CG1806	54.9638	15.2847	3.596
FBgn0038428	CG14894	54.9056	18.675	2.94006
FBgn0029095	aru	54.8911	18.0108	3.04768
FBgn0020386	Pdk1	54.8821	49.6381	1.10564
FBgn0033551	CG7222	54.8631	61.7851	0.887967
FBgn0027936	vih	54.8455	53.9035	1.01748
FBgn0010611	Hmgs	54.8249	22.8609	2.3982
FBgn0025885	Inos	54.8194	92.7646	0.590952
FBgn0061200	Nup153	54.7664	34.3629	1.59377
FBgn0037261	CG9775	54.6549	84.6027	0.646018
FBgn0032884	Pomp	54.6402	58.2855	0.937458
FBgn0036505	CG7945	54.636	66.8029	0.817869
FBgn0028990	Spn27A	54.6185	49.9727	1.09297
FBgn0036663	CG9674	54.587	53.9835	1.01118
FBgn0053774	CG33774	54.585	119.415	0.457103
FBgn0054056	CG34056	54.4911	37.644	1.44754
FBgn0262512	Vha14-1	54.48	68.8982	0.790732
FBgn0030341	p24-1	54.4672	45.9039	1.18655
FBgn0003731	Egfr	54.4367	27.9388	1.94843
FBgn0030720	CG8939	54.4281	22.733	2.39423
FBgn0000497	ds	54.3868	14.8694	3.65763
FBgn0035253	CG7971	54.3405	100.299	0.541785
FBgn0260003	Dys	54.3161	38.4798	1.41155
FBgn0003022	Ote	54.3076	35.7553	1.51887
FBgn0033339	sec31	54.3044	50.0823	1.0843
FBgn0017577	Mcm5	54.2931	39.1013	1.38852
FBgn0042206	GstD10	54.2808	52.0012	1.04384
FBgn0038638	CG7702	54.2489	26.4287	2.05265
FBgn0032601	yellow-b	54.2365	10.3701	5.23008
FBgn0038381	CG3303	54.2332	19.3349	2.80494
FBgn0037549	CG7878	54.2197	38.9123	1.39338
FBgn0261451	trol	54.1952	41.4569	1.30727
FBgn0015838	Vang	54.1747	38.1559	1.41982
FBgn0085188	CG34159	54.1486	60.1437	0.90032
FBgn0035063	Eap	54.0426	22.3061	2.42277
FBgn0004924	Top1	54.0234	41.047	1.31614
FBgn0004167	kst	54.0088	23.05	2.34311
FBgn0036306	CG10973	53.9819	62.109	0.869148
FBgn0021967	Pdsw	53.9723	75.3332	0.716448
FBgn0027779	VhaSFD	53.9685	59.7379	0.903421
FBgn0015664	Dref	53.9581	34.7223	1.55399
FBgn0066304	Rpp20	53.9503	30.4884	1.76954
FBgn0037972	CG10005	53.6226	20.3428	2.63595
FBgn0261243	Psa	53.6113	31.2683	1.71456
FBgn0035236	CG12004	53.6089	46.7286	1.14724
FBgn0039160	CG5510	53.5827	43.6203	1.22839
FBgn0010548	Aldh-III	53.5817	50.5925	1.05908
FBgn0031529	CG9662	53.5259	33.152	1.61456
FBgn0001321	knk	53.5197	20.9325	2.55678
FBgn0014906	Hydr2	53.485	53.8789	0.992689
FBgn0040066	wds	53.4761	39.8862	1.34072
FBgn0025615	Torsin	53.4513	50.5281	1.05785
FBgn0039402	vps2	53.4507	72.156	0.740766
FBgn0261573	CoRest	53.4035	61.9869	0.861529
FBgn0004449	Ten-m	53.3809	57.3689	0.930485
FBgn0036967	CG6597	53.3061	44.7294	1.19175
FBgn0039163	CG5515	53.3035	44.4776	1.19843
FBgn0039828	CG1542	53.2746	30.7239	1.73398
FBgn0031285	CG3662	53.2741	92.7674	0.574276
FBgn0032236	mRpS7	53.2483	45.482	1.17076
FBgn0021814	Vps28	53.2453	54.8884	0.970065
FBgn0027581	CG6191	53.2401	47.7056	1.11601
FBgn0032600	CG17912	53.1791	46.1905	1.1513
FBgn0027079	Aats-val	53.1166	19.2565	2.75837
FBgn0086347	Myo31DF	53.009	64.5086	0.821735
FBgn0037739	CG12948	53.0081	33.071	1.60286
FBgn0263998	PR2	52.9661	63.4691	0.834518
FBgn0002413	dco	52.9437	53.7774	0.984497
FBgn0035523	CG1311	52.9183	52.635	1.00538
FBgn0029867	CG3847	52.9161	49.3645	1.07195
FBgn0019972	Ice	52.9056	42.0931	1.25687
FBgn0003087	pim	52.9019	32.45	1.63026
FBgn0027605	Vps4	52.8971	45.1692	1.17109
FBgn0083055	snoRNA:Psi18S-1295	52.8672	0	#DIV/0!
FBgn0082967	snoRNA:Psi28S-3327a	52.8672	0	#DIV/0!
FBgn0086670	snoRNA:Psi28S-2622	52.8672	58.9056	0.89749
FBgn0259979	CG17337	52.8105	93.2244	0.566488
FBgn0051092	LpR2	52.7916	33.9158	1.55655
FBgn0043884	mask	52.7313	38.4744	1.37056
FBgn0033669	PI31	52.6343	67.4467	0.780384
FBgn0036815	HipHop	52.5824	29.5958	1.77668
FBgn0032465	CG12404	52.4976	37.1434	1.41338
FBgn0036460	CG5114	52.4848	14.6949	3.57163
FBgn0051522	CG31522	52.4764	91.3775	0.574281
FBgn0261854	aPKC	52.4716	33.6316	1.56019
FBgn0032414	CG17211	52.457	12.7333	4.11967
FBgn0003891	tud	52.4511	52.4992	0.999084
FBgn0261108	Atg13	52.4389	7.65616	6.84924
FBgn0002719	Men	52.4225	51.9795	1.00852
FBgn0028683	spt4	52.4065	60.3845	0.86788
FBgn0037637	CG9836	52.3835	57.6078	0.909313
FBgn0010575	sbb	52.3781	54.6887	0.95775
FBgn0024841	Pcd	52.3666	39.7757	1.31655
FBgn0035964	Dhpr	52.3557	36.0635	1.45176
FBgn0263258	chas	52.3357	14.0701	3.71964
FBgn0001989	l(2)35Di	52.3171	50.834	1.02918
FBgn0036844	Mkp3	52.2949	27.9289	1.87243
FBgn0037327	PEK	52.2682	34.0966	1.53294
FBgn0030802	CG9099	52.2321	50.9699	1.02476
FBgn0062440	CG17680	52.1611	17.9147	2.91164
FBgn0034362	CG5323	52.1177	32.2609	1.61551
FBgn0028833	Dak1	52.0687	40.3618	1.29005
FBgn0033134	Tsp42El	52.0214	18.763	2.77255
FBgn0262782	Mdh1	52.0213	67.6564	0.768904
FBgn0032886	CG9328	52.0089	33.9447	1.53217
FBgn0261276	opa1-like	51.9797	55.6524	0.934006
FBgn0264693	ens	51.8932	49.3414	1.05172
FBgn0261547	Exn	51.8297	27.9782	1.8525
FBgn0037138	P5CDh1	51.8118	49.576	1.0451
FBgn0030038	CG1440	51.8023	47.8201	1.08327
FBgn0043903	dome	51.7926	19.1001	2.71164	Classic
FBgn0036811	MED11	51.7316	41.698	1.24063
FBgn0039994	CG17082	51.6315	57.6892	0.894994
FBgn0024555	flfl	51.6098	57.3848	0.899364
FBgn0025725	alphaCop	51.5732	39.5895	1.3027
FBgn0263603	Zn72D	51.5727	65.3231	0.789502
FBgn0026261	bonsai	51.5157	18.6608	2.76064
FBgn0037530	CG2943	51.4317	29.2717	1.75705
FBgn0025936	Eph	51.407	74.6113	0.688998
FBgn0033434	CG1902	51.3739	33.9571	1.51291
FBgn0028953	CG14478	51.293	79.504	0.645163
FBgn0032986	CG3262	51.2874	50.2919	1.01979
FBgn0039112	CG10219	51.2397	35.0762	1.46081
FBgn0002521	pho	51.2207	77.7161	0.659075
FBgn0034072	Dg	51.1604	119.573	0.427859
FBgn0038474	mRpS11	51.1456	49.0005	1.04378
FBgn0037182	ArfGAP3	51.1377	38.8254	1.31712
FBgn0026160	tna	51.1157	99.5746	0.513341
FBgn0011706	rpr	51.0747	49.1608	1.03893
FBgn0263289	scrib	51.0131	36.1639	1.41061
FBgn0036745	CG7484	51.0066	65.4201	0.779678
FBgn0050404	Tango11	50.9833	41.9881	1.21423
FBgn0034534	maf-S	50.9743	71.4773	0.713154
FBgn0019948	Phm	50.9132	59.2483	0.859319
FBgn0032240	CG17768	50.8694	53.6321	0.948488
FBgn0037700	CG8149	50.801	38.8049	1.30914
FBgn0010113	hdc	50.7204	61.3832	0.826291
FBgn0028665	VhaAC39-1	50.6989	47.5909	1.06531
FBgn0082971	snoRNA:Psi28S-3316b	50.6956	0	#DIV/0!
FBgn0261453	scaRNA:mgU2-41	50.6956	0	#DIV/0!
FBgn0263599	l(3)72Ab	50.6773	36.9661	1.37091
FBgn0029791	CG4096	50.5879	11.8138	4.2821
FBgn0027603	Ulp1	50.5689	39.664	1.27493
FBgn0031771	CG9140	50.5364	28.9499	1.74565
FBgn0023528	CG2924	50.5234	55.2206	0.914938
FBgn0032298	CG6724	50.4446	20.9567	2.40709
FBgn0022943	Cbp20	50.4393	36.2164	1.39272
FBgn0004390	Gap1	50.3416	30.5615	1.64722
FBgn0034504	CG8929	50.3212	54.7362	0.91934
FBgn0022063	Pcf11	50.2883	77.4064	0.649666
FBgn0011653	mas	50.2867	12.5307	4.01308
FBgn0260639	gammaTub23C	50.2765	40.1013	1.25374
FBgn0033636	tou	50.2679	86.2055	0.583117
FBgn0261564	CG42678	50.2479	84.8761	0.592015
FBgn0035802	CG33275	50.1754	28.6568	1.75091
FBgn0261618	larp	50.1665	48.1582	1.0417
FBgn0002431	hyd	50.1481	44.1724	1.13528
FBgn0004055	uzip	50.146	41.5503	1.20687
FBgn0036740	CG6259	50.1338	69.8915	0.717309
FBgn0086855	CG17078	50.0936	58.5988	0.854857
FBgn0014870	Psi	50.0841	43.0047	1.16462
FBgn0022029	l(2)k01209	50.0821	27.8	1.80151
FBgn0039213	atl	50.0815	41.8331	1.19717
FBgn0034970	yki	50.0057	51.427	0.972363
FBgn0035639	CG5537	49.973	21.4072	2.3344
FBgn0037001	CG6020	49.9645	39.7559	1.25678
FBgn0261885	osa	49.8825	49.3166	1.01147
FBgn0031590	CG3702	49.8472	33.649	1.48139
FBgn0026090	CG14812	49.8311	48.7192	1.02282
FBgn0039136	CG5902	49.8113	49.4582	1.00714
FBgn0038678	mRpL55	49.7854	49.2061	1.01177
FBgn0037822	CG14683	49.7368	32.8956	1.51196
FBgn0010280	Taf4	49.7323	60.84	0.817428
FBgn0050147	Hil	49.6536	12.8129	3.87528
FBgn0038183	CG9286	49.6482	26.697	1.85969
FBgn0051163	SKIP	49.6381	35.9664	1.38012
FBgn0027950	MBD-like	49.6277	69.7326	0.711686
FBgn0037439	CG10286	49.5749	27.4664	1.80493
FBgn0038577	CG12321	49.5587	32.6336	1.51864
FBgn0262739	AGO1	49.5395	70.6368	0.701327
FBgn0053526	PNUTS	49.5207	84.8362	0.583721
FBgn0030294	Pa1	49.5055	63.1712	0.783672
FBgn0027866	CG9776	49.4874	61.1556	0.809205
FBgn0035335	mRpL23	49.4854	32.6644	1.51496
FBgn0036824	CG3902	49.4397	26.8533	1.8411
FBgn0000054	Adf1	49.4246	48.877	1.0112
FBgn0031678	CG31918	49.4245	17.4944	2.82516
FBgn0036141	wls	49.3791	47.7701	1.03368
FBgn0001941	ifc	49.3624	61.0669	0.808333
FBgn0037956	CG6959	49.3539	32.5855	1.5146
FBgn0036534	Dcp2	49.324	70.1671	0.702951
FBgn0085256	CG34227	49.2961	18.9712	2.59847
FBgn0000541	E(bx)	49.2672	54.3226	0.906937
FBgn0037470	CG1091	49.2646	59.5757	0.826924
FBgn0027951	MTA1-like	49.2591	56.6618	0.869353
FBgn0052038	CG32038	49.2427	49.8505	0.987808
FBgn0037718	P58IPK	49.2338	28.1864	1.74672
FBgn0261437	CSN8	49.233	84.6755	0.581431
FBgn0035761	RhoGEF4	49.2276	35.3659	1.39195
FBgn0017578	Max	49.2077	43.174	1.13975
FBgn0038989	CG6937	49.1912	20.4264	2.40822
FBgn0032925	CG9246	49.1825	21.5118	2.2863
FBgn0038660	CG14291	49.1723	32.5678	1.50984
FBgn0028325	l(1)G0334	49.1496	32.2151	1.52567
FBgn0052082	CG32082	49.1051	9.4165	5.21479
FBgn0024833	AP-47	49.0939	34.9578	1.40438
FBgn0027889	ball	49.0853	41.5016	1.18273
FBgn0000542	ec	49.0353	23.0024	2.13175
FBgn0027786	Mtch	49.0231	66.9594	0.732132
FBgn0031310	CG4764	49.0034	20.8366	2.35179
FBgn0031043	CG14222	48.9504	29.7657	1.64452
FBgn0041342	Cct1	48.945	40.8402	1.19845
FBgn0063485	Lasp	48.8891	21.8301	2.23953
FBgn0034299	CG5757	48.8623	26.8269	1.82139
FBgn0032101	CG9586	48.7819	53.3476	0.914416
FBgn0000662	fl(2)d	48.7245	62.8799	0.774882
FBgn0029738	CG4068	48.7138	86.1967	0.565147
FBgn0053094	Synd	48.7091	37.1017	1.31285
FBgn0029937	CG8300	48.7017	96.7527	0.503363
FBgn0030648	CG6340	48.6834	59.4539	0.818843
FBgn0262579	Ect4	48.6748	21.9102	2.22156
FBgn0033224	Nop17l	48.6619	36.0657	1.34926
FBgn0003931	snRNA:U4:38AB	48.6534	0	#DIV/0!
FBgn0261642	mbl	48.6148	35.7649	1.35929
FBgn0037443	CG1021	48.5958	54.5615	0.890661
FBgn0063494	GstE6	48.5891	31.0578	1.56447
FBgn0026575	hang	48.5483	50.7853	0.955952
FBgn0261873	sdt	48.5433	24.0552	2.018
FBgn0035228	CG12091	48.5378	34.7548	1.39658
FBgn0262126	gho	48.4169	28.8862	1.67613
FBgn0037391	CG2017	48.3477	27.8421	1.7365
FBgn0031186	CG14614	48.3195	56.7075	0.852083
FBgn0031736	CG11030	48.261	47.1229	1.02415
FBgn0033109	coro	48.2312	47.2897	1.01991
FBgn0038571	CG7215	48.2261	41.9185	1.15047
FBgn0036715	Cad74A	48.199	14.601	3.30108
FBgn0039889	CG2219	48.146	122.785	0.392116
FBgn0032105	borr	48.067	23.0156	2.08845
FBgn0015776	nrv1	48.0351	53.6276	0.895716
FBgn0250814	CG4169	48.0103	26.9635	1.78057
FBgn0030276	Dlic	47.9264	38.4243	1.24729
FBgn0262955	RpII140	47.9227	43.3947	1.10434
FBgn0030067	Rbm13	47.8678	22.8254	2.09713
FBgn0039186	CG5746	47.8661	63.8214	0.750001
FBgn0051908	CG31908	47.8559	35.5853	1.34482
FBgn0035120	wac	47.796	70.6389	0.676624
FBgn0035181	CG9205	47.7786	29.9725	1.59408
FBgn0031020	Nat1	47.7367	31.2757	1.52632
FBgn0036556	CG5830	47.7096	57.9857	0.822782
FBgn0037721	CG9427	47.6846	19.9161	2.39427
FBgn0031992	CG8498	47.6825	106.425	0.448039
FBgn0036005	pall	47.6214	28.9333	1.6459
FBgn0013756	Mtor	47.5808	37.0355	1.28473
FBgn0034443	cer	47.5699	229.46	0.207312
FBgn0033104	CG15237	47.5647	67.9386	0.700113
FBgn0016696	Pitslre	47.5048	63.6013	0.746916
FBgn0053002	mRpL27	47.4925	28.1533	1.68692
FBgn0033246	ACC	47.4704	21.017	2.25867
FBgn0020370	TppII	47.4379	37.2532	1.27339
FBgn0016756	Ubp64E	47.3497	60.8563	0.778057
FBgn0036194	CG11652	47.349	27.3499	1.73123
FBgn0034068	casp	47.3409	32.4714	1.45793
FBgn0014127	barr	47.34	21.2903	2.22355
FBgn0029672	CG2875	47.289	9.73493	4.85766
FBgn0036134	fd68A	47.2841	53.2636	0.887738
FBgn0052581	CG32581	47.2746	44.1475	1.07083
FBgn0026192	par-6	47.2348	28.667	1.64771
FBgn0028836	CSN7	47.2172	71.5244	0.660155
FBgn0026149	BCL7-like	47.2094	29.9017	1.57882
FBgn0035101	p130CAS	47.1862	54.1917	0.870727
FBgn0037248	Spargel	47.1536	24.2929	1.94104
FBgn0025394	inc	47.1141	42.0425	1.12063
FBgn0037092	M6	47.0594	29.3932	1.60103
FBgn0015298	Srp19	47.0414	45.3868	1.03646
FBgn0264089	sli	47.0148	44.2659	1.0621
FBgn0034310	Nup75	46.9688	23.0391	2.03866
FBgn0036820	CG6852	46.9244	48.5991	0.965541
FBgn0034725	CG6044	46.921	30.437	1.54158
FBgn0030740	CG9917	46.9109	32.1974	1.45698
FBgn0000115	Arf72A	46.9014	37.0417	1.26618
FBgn0033527	CG11777	46.8859	13.8606	3.38267
FBgn0035088	CG3776	46.8355	41.9374	1.1168
FBgn0029766	CG15784	46.7906	43.8801	1.06633
FBgn0032479	CG16974	46.7579	53.6722	0.871175
FBgn0035947	Srp68	46.7516	31.4049	1.48867
FBgn0016701	Rab4	46.7468	62.0469	0.753411
FBgn0086602	snoRNA:Psi28S-3436b	46.7304	0	#DIV/0!
FBgn0035131	mthl9	46.728	21.4918	2.17422
FBgn0040321	GNBP3	46.6389	31.9288	1.46072
FBgn0261461	RhoGAP18B	46.6314	84.9052	0.549217
FBgn0032635	CG15141	46.6219	20.7847	2.24309
FBgn0033777	CG17574	46.6118	27.9712	1.66642
FBgn0026370	SRPK	46.5775	35.643	1.30678
FBgn0010316	dap	46.5708	46.9742	0.991412
FBgn0033507	CG12909	46.5536	18.4384	2.52482
FBgn0052243	CG32243	46.5397	43.9061	1.05998
FBgn0017550	Rga	46.5202	48.8536	0.952237
FBgn0036702	CG6512	46.4715	32.9641	1.40976
FBgn0035404	CG12079	46.4012	36.116	1.28478
FBgn0035771	sec63	46.387	46.3063	1.00174
FBgn0038746	Surf6	46.3844	27.6907	1.67509
FBgn0022097	Vha36-1	46.3703	51.7187	0.896587
FBgn0004654	Pgd	46.3657	16.1978	2.86247
FBgn0037894	Ranbp9	46.3295	31.3483	1.4779
FBgn0037153	olf413	46.3151	27.2246	1.70122
FBgn0086377	Syx7	46.3041	51.1546	0.90518
FBgn0038046	CG5641	46.3015	50.426	0.918207
FBgn0033608	CG13220	46.2494	30.5552	1.51363
FBgn0038984	CG5315	46.1963	38.8518	1.18904
FBgn0038107	CG17327	46.1949	27.2466	1.69544
FBgn0011289	TfIIA-L	46.0966	56.9547	0.809356
FBgn0261988	Gprk2	46.0769	37.1	1.24196
FBgn0019660	roX2	46.0691	191.623	0.240415
FBgn0040237	bor	46.0688	19.5347	2.35831
FBgn0029003	mab-21	46.0622	40.6861	1.13214
FBgn0053229	CG33229	46.0456	89.9962	0.511639
FBgn0033674	CG8964	45.9362	31.4656	1.45989
FBgn0261872	scaf6	45.8958	55.3559	0.829104
FBgn0034401	CG15100	45.894	26.8682	1.70812
FBgn0029161	slmo	45.8874	39.7782	1.15358
FBgn0031912	CG5261	45.8167	31.4009	1.45909
FBgn0026479	Drp1	45.8108	53.6017	0.854652
FBgn0003082	phr	45.7968	44.2089	1.03592
FBgn0039120	Nup98-96	45.7884	25.9145	1.7669
FBgn0039450	CG5484	45.7843	42.3486	1.08113
FBgn0028956	mthl3	45.7706	18.3968	2.48797
FBgn0017457	U2af38	45.7478	51.0349	0.896402
FBgn0250830	CG12547	45.7003	37.0416	1.23376
FBgn0037756	CG8507	45.6846	46.6314	0.979696
FBgn0024234	gbb	45.677	31.3171	1.45853
FBgn0032408	CG6712	45.6362	20.6719	2.20764
FBgn0035539	slow	45.6354	27.9069	1.63527
FBgn0034792	CG3499	45.6001	32.1706	1.41745
FBgn0038533	CG7523	45.5711	42.8432	1.06367
FBgn0051232	koko	45.5334	33.5181	1.35847
FBgn0014380	RhoL	45.5276	76.6648	0.593853
FBgn0086690	cp309	45.5213	48.3367	0.941754
FBgn0032799	CG10166	45.517	36.9005	1.23351
FBgn0035397	CG11486	45.4476	76.1849	0.596543
FBgn0264691	Lst8	45.3997	31.2692	1.4519
FBgn0011202	dia	45.3932	11.1129	4.08473
FBgn0038272	CG7265	45.3891	25.0468	1.81217
FBgn0015791	Rab14	45.3719	67.6038	0.671144
FBgn0035811	CG12262	45.3592	43.3223	1.04702
FBgn0031464	Duox	45.3149	23.2394	1.94992
FBgn0034791	CG3501	45.2988	29.1058	1.55635
FBgn0011305	Rsf1	45.2899	92.7091	0.488516
FBgn0036516	CG7656	45.265	49.081	0.922251
FBgn0263832	Rcd5	45.2099	53.3023	0.848179
FBgn0030109	CG12121	45.1855	33.8567	1.33461
FBgn0010803	Aats-trp	45.1782	28.0078	1.61306
FBgn0027949	msb1l	45.1397	33.6004	1.34343
FBgn0036641	Smn	45.1111	38.5178	1.17118
FBgn0031629	Clect27	45.1082	21.6781	2.08082
FBgn0040273	Spt5	45.1033	45.3005	0.995647
FBgn0003719	tld	44.9847	20.367	2.20871
FBgn0039767	CG2218	44.9457	52.3042	0.859313
FBgn0026316	UbcD10	44.9215	39.5382	1.13615
FBgn0032006	Pvr	44.8377	26.6304	1.6837
FBgn0030082	HP1b	44.7931	53.4772	0.837611
FBgn0040475	SH3PX1	44.7842	50.8545	0.880634
FBgn0002528	LanB2	44.7788	67.3164	0.665199
FBgn0037670	CG8436	44.7321	30.7497	1.45472
FBgn0262975	cnc	44.6654	40.4857	1.10324
FBgn0031143	CG1532	44.5916	31.1006	1.43379
FBgn0031493	CG3605	44.565	48.153	0.925488
FBgn0031662	CG3792	44.5069	48.4106	0.919363
FBgn0004087	Dhfr	44.4895	27.918	1.59358
FBgn0022344	CG10340	44.4865	25.2075	1.76481
FBgn0036896	wnd	44.4096	46.2647	0.959902
FBgn0086683	Spf45	44.3954	61.8213	0.718125
FBgn0033261	CG18316	44.3821	58.4457	0.759373
FBgn0030060	CG2004	44.3089	31.145	1.42266
FBgn0015380	drl	44.2978	78.2126	0.566377
FBgn0038805	TFAM	44.2968	36.4868	1.21405
FBgn0037360	CG2182	44.2029	38.6407	1.14395
FBgn0030305	CG1749	44.2017	27.9441	1.58179
FBgn0036059	nudE	44.1592	51.8446	0.851761
FBgn0003714	tko	44.1518	22.2689	1.98267
FBgn0029903	pod1	44.1425	95.0881	0.464227
FBgn0015614	CanB2	44.1337	42.541	1.03744
FBgn0034176	ste24a	44.107	49.5354	0.890414
FBgn0005677	dac	44.0969	19.7728	2.23018
FBgn0086899	tlk	44.0341	38.4269	1.14592
FBgn0014861	Mcm2	44.0227	25.5751	1.72131
FBgn0027568	Cand1	44.0081	32.071	1.37221
FBgn0000463	Dl	44.0014	17.8468	2.46551
FBgn0032889	CG9331	43.9657	34.5047	1.27419
FBgn0010292	bys	43.9566	21.2436	2.06917
FBgn0033725	Cpr49Ac	43.9301	72.6362	0.604796
FBgn0260401	MED9	43.8719	54.1957	0.809509
FBgn0030753	rngo	43.8716	37.747	1.16225
FBgn0004656	fs(1)h	43.8695	42.2025	1.0395
FBgn0010391	Gtp-bp	43.7598	33.2313	1.31682
FBgn0034264	CG10933	43.7582	16.9671	2.579
FBgn0032679	bsf	43.7118	20.8224	2.09927
FBgn0039233	CG7006	43.6876	27.9783	1.56148
FBgn0031836	CG11050	43.6847	21.9544	1.98979
FBgn0052138	CG32138	43.6504	46.3876	0.940993
FBgn0004364	18w	43.646	19.2753	2.26435
FBgn0036547	CG17032	43.6357	22.7005	1.92224
FBgn0038922	CG6439	43.6337	26.4263	1.65115
FBgn0025726	unc-13	43.6253	83.2253	0.524183
FBgn0034708	Vps35	43.6171	33.8354	1.2891
FBgn0021761	Nup154	43.6037	29.2409	1.49119
FBgn0033379	Mys45A	43.5992	12.8002	3.40613
FBgn0036096	CG8003	43.5923	39.4153	1.10597
FBgn0036484	Pex3	43.5639	43.6328	0.998421
FBgn0038603	PKD	43.5587	17.6172	2.47251
FBgn0010383	Cyp18a1	43.5262	9.07134	4.79821
FBgn0259212	cno	43.523	27.3342	1.59225
FBgn0010772	Xe7	43.4989	62.4203	0.696871
FBgn0024509	sec13	43.497	51.3394	0.847244
FBgn0032775	CG17544	43.4812	32.8697	1.32284
FBgn0021856	l(2)k14505	43.4683	26.8648	1.61804
FBgn0260722	CR42549	43.4486	64.0518	0.678335
FBgn0039704	neo	43.4328	21.3495	2.03437
FBgn0034403	CG18190	43.4097	32.1602	1.3498
FBgn0262127	kibra	43.3728	24.2149	1.79116
FBgn0037878	CG6693	43.3533	38.7462	1.1189
FBgn0032482	Pect	43.3504	107.547	0.403083
FBgn0001491	l(1)10Bb	43.3438	35.0462	1.23676
FBgn0050410	Rpi	43.2513	28.0787	1.54036
FBgn0000053	ade3	43.23	24.8809	1.73748
FBgn0040294	POSH	43.2115	22.5214	1.91869
FBgn0086658	snoRNA:Psi28S-1180	43.2047	0	#DIV/0!
FBgn0031418	CG3609	43.1765	57.2049	0.754769
FBgn0040942	CG12643	43.1728	88.8704	0.485795
FBgn0013303	Nca	43.1645	107.873	0.400142
FBgn0086856	CG11555	43.1429	29.8944	1.44318
FBgn0026262	bip2	43.1301	73.401	0.587596
FBgn0036685	CG6664	43.126	46.0029	0.937463
FBgn0033962	CG10153	43.1171	38.5152	1.11948
FBgn0033428	Updo	43.0493	33.5623	1.28267
FBgn0083968	CG34132	43.0475	51.5884	0.834441
FBgn0052137	CG32137	43.0229	18.097	2.37735
FBgn0083978	CG17672	43.0023	12.973	3.31475
FBgn0039802	dj-1beta	42.9961	30.4069	1.41402
FBgn0033907	mRpS16	42.9946	30.7498	1.39821
FBgn0035425	CG17746	42.9672	46.7181	0.919712
FBgn0039241	CG11089	42.951	29.1376	1.47407
FBgn0030329	prtp	42.9479	36.7658	1.16815
FBgn0039323	CG10559	42.9169	2.60315	16.4865
FBgn0259211	grh	42.9132	19.8938	2.15711
FBgn0035205	CG2469	42.9061	47.7466	0.898621
FBgn0038464	CG16941	42.8941	36.0901	1.18853
FBgn0015286	Rala	42.8594	34.5187	1.24163
FBgn0040259	Ugt86Da	42.8476	14.2736	3.00188
FBgn0051852	Tap42	42.834	27.6962	1.54657
FBgn0016131	Cdk4	42.807	27.3875	1.56301
FBgn0033581	CG12391	42.7842	33.9475	1.2603
FBgn0259163	CG42268	42.7687	50.1784	0.852333
FBgn0262117	IntS3	42.764	50.9836	0.83878
FBgn0259227	CG42327	42.7053	14.88	2.86998
FBgn0011290	Taf12	42.686	40.5736	1.05206
FBgn0000320	eya	42.6857	28.7802	1.48316
FBgn0030093	dalao	42.6152	49.7764	0.856133
FBgn0023172	RhoGEF2	42.5841	34.1297	1.24771
FBgn0259719	Tfb5	42.5428	60.0388	0.708588
FBgn0051673	CG31673	42.5413	23.8425	1.78426
FBgn0032005	Snx6	42.5151	47.2058	0.900633
FBgn0025790	TBPH	42.505	72.3894	0.587172
FBgn0033352	CG8232	42.4639	41.673	1.01898
FBgn0032475	Sfmbt	42.4548	43.8835	0.967443
FBgn0036008	CG3408	42.4263	89.2389	0.475424
FBgn0085397	Fili	42.4241	28.8611	1.46994
FBgn0031893	CG4495	42.4154	28.7252	1.47659
FBgn0032720	mRpL13	42.3937	33.5569	1.26334
FBgn0026150	ApepP	42.3886	29.6396	1.43013
FBgn0023441	fus	42.3841	16.008	2.64768
FBgn0033400	CG2063	42.3716	26.5743	1.59446
FBgn0040285	Scamp	42.3055	43.1868	0.979593
FBgn0001977	l(2)35Bg	42.2761	28.2723	1.49532
FBgn0086368	tw	42.2742	11.8117	3.57901
FBgn0030838	CG5445	42.2517	33.6562	1.25539
FBgn0035592	CG10674	42.2293	34.0543	1.24006
FBgn0033961	CG12859	42.2293	53.5139	0.789128
FBgn0028968	gammaCop	42.1876	37.3845	1.12848
FBgn0037313	CG1161	42.1634	52.8883	0.797216
FBgn0037009	CG5104	42.1484	32.6592	1.29055
FBgn0032940	Mio	42.1318	30.2118	1.39455
FBgn0003277	RpII215	42.1316	31.8032	1.32476
FBgn0035371	CG9977	42.1202	26.6615	1.57981
FBgn0036488	CG6878	42.0568	45.0604	0.933343
FBgn0033844	bbc	42.0354	40.1837	1.04608
FBgn0031993	Piezo	42.0244	13.4626	3.12157
FBgn0036373	CG10741	41.9693	35.7007	1.17559
FBgn0040238	Best1	41.954	35.1854	1.19237
[truncated: 4,761 more rows]

## Sheet: Final_table
FlyBase_ID	Symbol	RasV12, Scrib- GFP+	GMR GFP+ Control	FC	Category	Reference
FBgn0035379	spz5	6.79282	0.303531	22.3793	Immunity
FBgn0000533	ea	20.8374	2.17095	9.59829	Immunity
FBgn0036690	Ilp8	692.681	99.7778	6.94224	Classic	DOI: 10.1126/science.1216689
FBgn0030964	Pvf1	31.6318	5.52067	5.7297	Classic	https://doi.org/10.1016/j.devcel.2018.12.003
FBgn0014141	cher	188.038	33.2192	5.66052	Classic	https://doi.org/10.1242/jcs.114462
FBgn0001257	ImpL2	1246.33	231.739	5.37816	Classic	https://doi.org/10.1016/j.devcel.2015.02.012	https://doi.org/10.1016/j.devcel.2015.03.001
FBgn0004583	ex	232.364	45.9725	5.05441	Classic	https://doi.org/10.1186/1471-213X-11-57	https://doi.org/10.1016/j.ydbio.2010.11.036
FBgn0004009	wg	29.5214	7.11485	4.14927	Classic	https://doi.org/10.1073/pnas.2020120118
FBgn0031959	spz3	59.47	15.4499	3.84922	Immunity
FBgn0005660	Ets21C	58.4359	15.6777	3.72733	Classic	doi: 10.1242/dmm.020719
FBgn0014135	bnl	9.58344	2.72102	3.522	Classic	doi: 10.1038/s41467-020-18502-9
FBgn0030310	PGRP-SA	56.1878	16.3644	3.43354	Immunity
FBgn0040322	GNBP2	14.0393	4.66716	3.0081	Immunity
FBgn0043903	dome	51.7926	19.1001	2.71164	Classic	https://doi.org/10.1038/nature08702
FBgn0035023	itp	76.2663	28.1408	2.71017	Classic	DOI: 10.1038/s41586-023-06833-8
FBgn0035049	Mmp1	285.207	106.066	2.68896	Classic	doi: 10.1038/sj.emboj.7601401
FBgn0041092	tai	37.12	14.3953	2.57862	Classic	https://doi.org/10.1016/j.cub.2016.06.035
FBgn0051217	modSP	30.594	12.01	2.54738	Immunity
FBgn0001078	ftz-f1	24.4299	9.67833	2.52419	Classic	doi: 10.1242/dmm.020719	https://doi.org/10.1016/j.cub.2016.06.035
FBgn0030904	upd2	14.841	7.45632	1.99039	Classic	https://doi.org/10.1038/nature08702
Classic	Previously identified players known to have a role in Drosophila tumour growth, invasion, or Tumour-Host interactions
