# Supplementary material for: NF-κB signaling driven by oncogenic Ras contributes to tumorigenesis in a Drosophila carcinoma model
Source: PLoS Biol. 2025 Apr 28;23(4):e3002663. doi: 10.1371/journal.pbio.3002663 (PMC12037074; doi:10.1371/journal.pbio.3002663)
Supplement: S3 Table — (XLSX) [file pbio.3002663.s009.xlsx]

## Sheet: Sheet1
	REAGENT OR RESOURCE	SOURCE	IDENTIFIER
	Fly lines
	EyMARCM lines
	Ey,flp; act>STOP>Gal4, UAS-GFP; FRT82B, Tub-Gal80ts	D.Bilder
	Ey,flp, UAS-Dcr2; act>STOP>Gal4, UAS-GFP; FRT82B, Tub-Gal80ts	BDSC	58757
	; Sp/CyO, Dfd-YFP; UAS-RasV12, FRT82B, scrib[2]/TM6C	A.Bergmann
	; UAS-PGRP-SAIR UAS-RasV12, FRT82B, scrib[2]/TM6C	BDSC	60037
	; UAS-modSPIR; UAS-RasV12 FRT82B scrib[2]/TM6C	VDRC	GD43972
	; UAS-pelleIR; UAS-RasV12 FRT82B scrib[2]/TM6C	BDSC	57015
	; UAS-RFPIR; UAS-RasV12 FRT82B scrib[2]/TM6C	BDSC	67852
	;UAS-RasV12 ; FRT82B scrib[1]/TM6C	T.Igaki
	;UAS-RasV12 ; FRT82B	T.Igaki
	;; FRT82B scrib[1]/TM6C	T.Igaki
	;; FRT82B
	EyaHost lines
	; Eya-KD;	our lab
	;; QUAS-Gal4	BDSC	83132
	QUAS-RasV12;;	our lab, transgene is a gift from P.Gallant
	;; QUAS-scribIR	our lab
	;; UAS-Dcr2	BDSC	24651
	act-KDRT-STOP-KDRT-QF2;;	our lab
	QUAS-mCD8::GFP;;	BDSC	30001
	QUAS-TagBFP2;;	our lab
	Act>|STOP>|QF, QUAS-mCD8::GFP; UAS-dorsal;	BDSC	9319
	Act>|STOP>|QF, QUAS-mCD8::GFP; UAS-modSP;	B.Lemaître
	Act>|STOP>|QF, QUAS-mCD8::GFP; UAS-diap1;	BDSC	6657
	Act>|STOP>|QF, QUAS-mCD8::GFP;; UAS-cherryIR	BDSC	35785
	Act>|STOP>|QF, QUAS-mCD8::GFP;; UAS-dorsalIR-1	BDSC	32934
	Act>|STOP>|QF, QUAS-mCD8::GFP;; UAS-dorsalIR-2	BDSC	27650
	Act>|STOP>|QF, QUAS-mCD8::GFP;; UAS-snailIR	VDRC	GD6232
	Act>|STOP>|QF, QUAS-mCD8::GFP;; UAS-twistIR-1	BDSC	51164
	Act>|STOP>|QF, QUAS-mCD8::GFP;; UAS-twistIR-2	BDSC	25981
	Act>|STOP>|QF, QUAS-mCD8::GFP, ey-FLP;; UAS-chinmoIR-1	BDSC	33638
	Act>|STOP>|QF, QUAS-mCD8::GFP, ey-FLP;; QUAS-chinmoOE	BDSC	64777
	Act>|STOP>|QF, QUAS-Tag2BFP;; genomic-dorsal::GFP	BDSC	42677
	Act>|STOP>|QF, QUAS-Tag2BFP;; genomic-cactus::GFP	VDRC	fTRG 318145
	Act>|STOP>|QF, Ey-flp, QUAS-Tag2BFP; TRE-eGFP;	BDSC	59010
	Others
	;GMR-Gal4	BDSC	8605
	Antibodies
	Primary antibodies
	anti-DorsalA mouse (1:50)	DSHB	7A4
	anti-DorsalB rabbit (*1:1000)	S.Wasserman and A.Kieger
	anti-phospho Histone3 rat (1:200)	Abcam	10543
	anti-Elav rat (1:50)	DSHB	7E8A10
	anti-cleaved Dcp1 rabbit (1:100)	Cell Signaling	9578
	anti-phospho JNK (*1:100)	Cell Signaling	9255
	anti-MMP1 mouse (Mix 1:1:1)	DSHB	3B8D12/3A6B4/5H7B11
	anti-chinmo guinea pig (1:200)	Claude Desplan
	Secondary antibodies and dyes
	anti-rabbit donkey Cy3	Jackson ImmunoResearch	711-165-152
	anti-rabbit donkey Cy5	Jackson ImmunoResearch	711-175-152
	anti-mouse donkey Cy3	Jackson ImmunoResearch	715-165-150
	anti-rat donkey Cy3 min X Ms	Jackson ImmunoResearch	712-165-153
	anti-rat donkey Cy5 min X Ms	Jackson ImmunoResearch	712-175-153
	anti-mouse donkey Cy5	Jackson ImmunoResearch	715-175-15
	anti-rat donkey Cy5	Jackson ImmunoResearch	712-175-150
	anti-rat donkey Cy3	Jackson ImmunoResearch	712-165-150
	anti-mouse donkey Cy3 Min X Rat	Jackson ImmunoResearch	715-165-151
	anti-mouse donkey AlexaFluor 568	Thermo Fisher Scientific	A10037
	anti-rabbit donkey AlexaFluor 568	Thermo Fisher Scientific	A10042
	anti-rat donkey AlexaFluor 647	Jackson ImmunoResearch	712-605-153
	anti-guinea pig Cy3	Jackson Immunoresearch	706-165-148
	Hoechst 33342 (5μg ml−1)	Thermo Fisher Scientific	H3570
	Chemicals
	Paraformaldehyde 16% solution	Thermo Scientific Chemicals	043368.9M
	Triton X-100	Sigma Aldrich	T9284
	Vectashield mounting medium	Vector Laboratories	H-1000
