# Supplementary material for: NF-κB signaling driven by oncogenic Ras contributes to tumorigenesis in a Drosophila carcinoma model
Source: PLoS Biol. 2025 Apr 28;23(4):e3002663. doi: 10.1371/journal.pbio.3002663 (PMC12037074; doi:10.1371/journal.pbio.3002663)
Supplement: S1 Data — (XLSX) [file pbio.3002663.s010.xlsx]

## Sheet: Fig1D - PGRP-SA IR
	Fig1D - PGRP-SA Knock-Down
Goal	In the transcriptomic analysis, PGRP-SA is one of the top upregulated gene inside the tumour
	This experiment aims at testing whether it has any role on tumour growth
How	Dissection of day8 control tumours and PGRP-SA RNAi tumourS from these 2 crosses at 25C:
	CONTROL	♀ EYMARCM: Ey-flp; act>STOP>Gal4, UAS-GFP; FRT82B Tub-Gal80	x	♂ UAS-RFP-RNAi/CyO, Dfd-YFP; UAS-RasV12, FRT82B, scrib2/TM6c
	RNAi	♀ EYMARCM: Ey-flp; act>STOP>Gal4, UAS-GFP; FRT82B Tub-Gal80	x	♂ UAS-PGRP-SARNAi; UAS-RasV12, FRT82B, scrib2/TM6c
Data:	"Control"				"PGRP-SA RNAi"
	Ey-flp/ (Y); act>STOP>Gal4, UAS-GFP/UAS-RFP RNAi; F82B Tub-Gal80 /UAS-RasV12, F82B, scrib2				Ey-flp/ (Y); act>STOP>Gal4, UAS-GFP/UAS-PGRP-SA RNAi; F82B Tub-Gal80 /UAS-RasV12, F82B, scrib2
	Tumour #	Picture original name	Volume (µm3)		Tumour #	Picture original name	Volume (µm3)
	1	EyMARCM_UAS-RasV12_FRT82B_scrib2_d8_Tumour10_GFP_Hoechst_26032021	3.0955e+07		1	EyMARCM UAS-PGRP-SA RNAi_UAS-RasV12_FRT82B_scrib2_d8_Tumour10_GFP_Hoechst_26032021.lsm	1.75919e+07
	2	EyMARCM_UAS-RasV12_FRT82B_scrib2_d8_Tumour11_GFP_Hoechst_26032021	3.61229e+07		2	EyMARCM UAS-PGRP-SA RNAi_UAS-RasV12_FRT82B_scrib2_d8_Tumour11_GFP_Hoechst_26032021.lsm	1.81324e+07
	3	EyMARCM_UAS-RasV12_FRT82B_scrib2_d8_Tumour12_GFP_Hoechst_26032021	3.92269e+07		3	EyMARCM UAS-PGRP-SA RNAi_UAS-RasV12_FRT82B_scrib2_d8_Tumour12_GFP_Hoechst_26032021.lsm	1.77079e+07
	4	EyMARCM_UAS-RasV12_FRT82B_scrib2_d8_Tumour13_GFP_Hoechst_26032021	5.0443e+07		4	EyMARCM UAS-PGRP-SA RNAi_UAS-RasV12_FRT82B_scrib2_d8_Tumour13_GFP_Hoechst_26032021.lsm	1.89384e+07
	5	EyMARCM_UAS-RasV12_FRT82B_scrib2_d8_Tumour14_GFP_Hoechst_26032021	2.48471e+07		5	EyMARCM UAS-PGRP-SA RNAi_UAS-RasV12_FRT82B_scrib2_d8_Tumour14_GFP_Hoechst_26032021.lsm	2.08816e+07
	6	EyMARCM_UAS-RasV12_FRT82B_scrib2_d8_Tumour15_GFP_Hoechst_26032021	3.8844e+07		6	EyMARCM UAS-PGRP-SA RNAi_UAS-RasV12_FRT82B_scrib2_d8_Tumour15_GFP_Hoechst_26032021.lsm	2.41839e+07
	7	EyMARCM_UAS-RasV12_FRT82B_scrib2_d8_Tumour16_GFP_Hoechst_26032021	3.15405e+07		7	EyMARCM UAS-PGRP-SA RNAi_UAS-RasV12_FRT82B_scrib2_d8_Tumour16_GFP_Hoechst_26032021.lsm	2.75119e+07
	8	EyMARCM_UAS-RasV12_FRT82B_scrib2_d8_Tumour17_GFP_Hoechst_26032021	2.95203e+07		8	EyMARCM UAS-PGRP-SA RNAi_UAS-RasV12_FRT82B_scrib2_d8_Tumour17_GFP_Hoechst_26032021.lsm	1.68227e+07
	9	EyMARCM_UAS-RasV12_FRT82B_scrib2_d8_Tumour18_GFP_Hoechst_26032021	2.44873e+07		9	EyMARCM UAS-PGRP-SA RNAi_UAS-RasV12_FRT82B_scrib2_d8_Tumour1_GFP_Hoechst_26032021.lsm	1.8501e+07
	10	EyMARCM_UAS-RasV12_FRT82B_scrib2_d8_Tumour19_GFP_Hoechst_26032021	4.97451e+07		10	EyMARCM UAS-PGRP-SA RNAi_UAS-RasV12_FRT82B_scrib2_d8_Tumour2_GFP_Hoechst_26032021.lsm	2.95274e+07
	11	EyMARCM_UAS-RasV12_FRT82B_scrib2_d8_Tumour1_GFP_Hoechst_26032021	3.62566e+07		11	EyMARCM UAS-PGRP-SA RNAi_UAS-RasV12_FRT82B_scrib2_d8_Tumour3_GFP_Hoechst_26032021.lsm	2.56963e+07
	12	EyMARCM_UAS-RasV12_FRT82B_scrib2_d8_Tumour2_GFP_Hoechst_26032021	3.29238e+07		12	EyMARCM UAS-PGRP-SA RNAi_UAS-RasV12_FRT82B_scrib2_d8_Tumour4_GFP_Hoechst_26032021.lsm	1.96068e+07
	13	EyMARCM_UAS-RasV12_FRT82B_scrib2_d8_Tumour3_GFP_Hoechst_26032021	3.58946e+07		13	EyMARCM UAS-PGRP-SA RNAi_UAS-RasV12_FRT82B_scrib2_d8_Tumour5_GFP_Hoechst_26032021.lsm	1.99847e+07
	14	EyMARCM_UAS-RasV12_FRT82B_scrib2_d8_Tumour4_GFP_Hoechst_26032021	4.80858e+07		14	eyMARCM UAS-PGRP-SA RNAi_UAS-RasV12_FRT82B_scrib2_d8_Tumour6_GFP_Hoechst_26032021.lsm	2.30079e+07
	15	EyMARCM_UAS-RasV12_FRT82B_scrib2_d8_Tumour5_GFP_Hoechst_26032021	4.14733e+07		15	EyMARCM UAS-PGRP-SA RNAi_UAS-RasV12_FRT82B_scrib2_d8_Tumour7_GFP_Hoechst_26032021.lsm	2.20872e+07
	16	EyMARCM_UAS-RasV12_FRT82B_scrib2_d8_Tumour6_GFP_Hoechst_26032021	4.12811e+07		16	EyMARCM UAS-PGRP-SA RNAi_UAS-RasV12_FRT82B_scrib2_d8_Tumour8_GFP_Hoechst_26032021.lsm	1.71532e+07
	17	EyMARCM_UAS-RasV12_FRT82B_scrib2_d8_Tumour7_GFP_Hoechst_26032021	3.98433e+07		17	EyMARCM UAS-PGRP-SA RNAi_UAS-RasV12_FRT82B_scrib2_d8_Tumour9_GFP_Hoechst_26032021.lsm	2.05843e+07
	18	EyMARCM_UAS-RasV12_FRT82B_scrib2_d8_Tumour8_GFP_Hoechst_26032021	31519122
	19	EyMARCM_UAS-RasV12_FRT82B_scrib2_d8_Tumour9_GFP_Hoechst_26032021	39989312
	20	EyMARCM_UAS-RasV12_FRT82B_scrib2_d8_Tumour20_GFP_Hoechst_26032021	18013902
	21	EyMARCM_UAS-RasV12_FRT82B_scrib2_d8_Tumour21_GFP_Hoechst_26032021	5.88549e+07
		Mean	3.71366e+07			Mean	2.10541e+07
		Stdev.PA	9.36874e+06			Stdev.PA	3.67067e+06
		StDev.PA/2	4.68437e+06			StDev.PA/2	1.83533e+06
Statistics:
		Test for normal distribution (Prism9)				Welch's test (Prism9)
			Control	PGRP-SA IR		Table Analyzed	Fig1D_PGRPSA
		Anderson-Darling test
		A2*	0.2458	0.6032		Column B	PGRP-SA RNAi
		P value	0.7252	0.0981		vs.	vs,
		Passed normality test (alpha=0.05)?	Yes	Yes		Column A	Control
		P value summary	ns	ns
						Unpaired t test with Welch's correction
		D'Agostino & Pearson test				P value	<0,0001
		K2	0.6354	3.256		P value summary	****
		P value	0.7278	0.1963		Significantly different (P < 0.05)?	Yes
		Passed normality test (alpha=0.05)?	Yes	Yes		One- or two-tailed P value?	Two-tailed
		P value summary	ns	ns		Welch-corrected t, df	t=7,032, df=27,16
		Shapiro-Wilk test				How big is the difference?
		W	0.9801	0.9008		Mean of column A	37136562
		P value	0.927	0.0699		Mean of column B	21054088
		Passed normality test (alpha=0.05)?	Yes	Yes		Difference between means (B - A) ± SEM	-16082474 ± 2287089
		P value summary	ns	ns		95% confidence interval	-20773886 to -11391062
						R squared (eta squared)	0.6454
		Kolmogorov-Smirnov test
		KS distance	0.1353	0.1652		F test to compare variances
		P value	>0,1000	>0,1000		F, DFn, Dfd	6,438, 20, 16
		Passed normality test (alpha=0.05)?	Yes	Yes		P value	0.0004
		P value summary	ns	ns		P value summary	***
						Significantly different (P < 0.05)?	Yes
		Number of values	21	17
						Data analyzed
						Sample size, column A	21
						Sample size, column B	17

## Sheet: Fig1E - ModSP IR
	Fig1E - modSP Knock-Down
Goal	modular serine protease (modSP) encodes a protein that functions downstream of microbial sensing receptors encoded by PGRP-SA and GNBP1/3 in the extracellular proteolytic cascade leading to Toll pathway activation during the immune response. It initiates the proteolytic cascade leading to the cleavage of the Toll ligand encoded by spz (Flybase)
	This experiment aims at testing whether ModSP has a similar role on tumour growth than PGRP-SA
How	Dissection of day8 control tumours and ModSP RNAi tumourS from these 2 crosses at 29C:
	CONTROL	♀ EYMARCM Dcr2: Ey-flp, UAS-Dcr2; act>STOP>Gal4, UAS-GFP; FRT82B Tub-Gal80	x	♂ Sp/CyO, Dfd-YFP; UAS-RasV12, F82B, scrib2/TM6c
	RNAi	♀ EYMARCM Dcr2: Ey-flp, UAS-Dcr2; act>STOP>Gal4, UAS-GFP; FRT82B Tub-Gal80	x	♂ UAS-ModSPRNAi; UAS-RasV12, F82B, scrib2/TM6c
Data:	"Control"				"ModSP RNAi"
	Ey-flp, UAS-Dcr2/ (Y); act>STOP>Gal4, UAS-GFP/Sp; F82B Tub-Gal80 /UAS-RasV12, F82B, scrib2				Ey-flp, UAS-Dcr2/ (Y); act>STOP>Gal4, UAS-GFP/UAS-ModSP RNAi; F82B Tub-Gal80 /UAS-RasV12, F82B, scrib2
	Tumour #	Picture original name	Volume (µm3)		Tumour #	Picture original name	Volume (um3)
	1	EyMARCM_Dcr2_RasV12_scrib2_d8_29C_Tumor10_GFP_18052021.lsm	7.09253e+07		1	EyMARCM_ModSP Rnai_d8_29C_Tumor1_GFP_19052021.lsm	4.80599e+07
	2	EyMARCM_Dcr2_RasV12_scrib2_d8_29C_Tumor11_GFP_18052021.lsm	3.91344e+07		2	EyMARCM_ModSP Rnai_d8_29C_Tumor2_GFP_19052021.lsm	1.74192e+07
	3	EyMARCM_Dcr2_RasV12_scrib2_d8_29C_Tumor2_GFP_18052021.lsm	6.29544e+07		3	EyMARCM_ModSP Rnai_d8_29C_Tumor3_GFP_19052021.lsm	2.6887e+07
	4	EyMARCM_Dcr2_RasV12_scrib2_d8_29C_Tumor3_GFP_18052021.lsm	5.51179e+07		4	EyMARCM_ModSP Rnai_d8_29C_Tumor4_GFP_19052021.lsm	2.83653e+07
	5	EyMARCM_Dcr2_RasV12_scrib2_d8_29C_Tumor4_GFP_18052021.lsm	6.05993e+07		5	TumoursComposite1_EYMARCMDcr2_ModspRnai_RasV12_scrib2_d8_29C_Tumor1_GFP_170821.lsm	7.54113e+07
	6	EyMARCM_Dcr2_RasV12_scrib2_d8_29C_Tumor5_GFP_18052021.lsm	7.37916e+07		6	TumoursComposite2_EYMARCMDcr2_ModspRnai_RasV12_scrib2_d8_29C_Tumor2_GFP_170821.lsm	5.93378e+07
	7	EyMARCM_Dcr2_RasV12_scrib2_d8_29C_Tumor6_GFP_18052021.lsm	7.71863e+07		7	EYMARCMDcr2_ModspRnai_RasV12_scrib2_d8_29C_Tumor3_GFP_170821	7.90823e+07
	8	EyMARCM_Dcr2_RasV12_scrib2_d8_29C_Tumor7_GFP_18052021.lsm	7.67749e+07		8	TumoursComposite1_ModspRnai_RasV12_scrib2_d8_29C_Tumor10_GFP_Dcp1_Hoescht_190821.lsm	2.08277e+07
	9	EyMARCM_Dcr2_RasV12_scrib2_d8_29C_Tumor8_GFP_18052021.lsm	2.19583e+07		9	TumoursComposite2_ModspRnai_RasV12_scrib2_d8_29C_Tumor1_GFP_Dcp1_Hoescht_190821.lsm	5.41216e+07
	10	EyMARCM_Dcr2_RasV12_scrib2_d8_29C_Tumor9_GFP_18052021.lsm	5.58351e+07		10	TumoursComposite3_ModspRnai_RasV12_scrib2_d8_29C_Tumor2_GFP_Dcp1_Hoescht_190821.lsm	4.12321e+07
	11	EYMARCMDcr2_RasV12_scrib2_d8_29C_Tumor1_GFP_170821	7.23221e+07		11	TumoursComposite4_ModspRnai_RasV12_scrib2_d8_29C_Tumor3_GFP_Dcp1_Hoescht_190821.lsm	5.26096e+07
	12	EYMARCMDcr2_RasV12_scrib2_d8_29C_Tumor2_GFP_170821	1.46105e+08		12	TumoursComposite5_ModspRnai_RasV12_scrib2_d8_29C_Tumor4_GFP_Dcp1_Hoescht_190821.lsm	2.69425e+07
	13	EyMARCMDcr2_RasV12_scrib2_d8_29C_Tumor1_GFP_Dcp1_Hoescht_190821	9.61868e+07		13	TumoursComposite6_ModspRnai_RasV12_scrib2_d8_29C_Tumor5_GFP_Dcp1_Hoescht_190821.lsm	7.37422e+07
	14	EyMARCMDcr2_RasV12_scrib2_d8_29C_Tumor2_GFP_Dcp1_Hoescht_190821	1.07412e+08		14	TumoursComposite7_ModspRnai_RasV12_scrib2_d8_29C_Tumor6_GFP_Dcp1_Hoescht_190821.lsm	3.15322e+07
	15	EyMARCMDcr2_RasV12_scrib2_d8_29C_Tumor3B_GFP_Dcp1_Hoescht_190821	1.39923e+08		15	TumoursComposite8_ModspRnai_RasV12_scrib2_d8_29C_Tumor7_GFP_Dcp1_Hoescht_190821.lsm	4.05006e+07
	16	EyMARCMDcr2_RasV12_scrib2_d8_29C_Tumor4_GFP_Dcp1_Hoescht_190821	1.1571e+08		16	TumoursComposite9_ModspRnai_RasV12_scrib2_d8_29C_Tumor8_GFP_Dcp1_Hoescht_190821.lsm	6.03716e+07
	17	EyMARCMDcr2_RasV12_scrib2_d8_29C_Tumor1_GFP_200821	1.61516e+08		17	TumoursComposite10_ModspRnai_RasV12_scrib2_d8_29C_Tumor9_GFP_Dcp1_Hoescht_190821.lsm	4.42089e+07
	18	EyMARCMDcr2_RasV12_scrib2_d8_29C_Tumor2_GFP_200821	1.1171e+08		18	ModspRnai_RasV12_scrib2_d8_29C_Tumor1_GFP_200821	9.41055e+07
	19	EYMARCMDcr2_RasV12_scrib2_d8_29C_Tumor1_GFP_260821	6.21226e+07		19	TumoursComposite3_ModspRnai_RasV12_scrib2_d8_29C_Tumor2_GFP_200821.lsm	8.00834e+07
	20	EYMARCMDcr2_RasV12_scrib2_d8_29C_Tumor2_GFP_260821	8.52775e+07		20	TumoursComposite4_ModspRnai_RasV12_scrib2_d8_29C_Tumor3_GFP_200821.lsm	4.08784e+07
					21	TumoursComposite5_ModspRnai_RasV12_scrib2_d8_29C_Tumor4_GFP_200821.lsm	5.50205e+07
					22	TumoursComposite6_ModspRnai_RasV12_scrib2_d8_29C_Tumor5_GFP_200821.lsm	5.99499e+07
					23	TumoursComposite1_EYMARCMDcr2_ModspRnai_RasV12_scrib2_d8_29C_Tumor1_GFP_260821.lsm	2.06763e+07
					24	TumoursComposite2_EYMARCMDcr2_ModspRnai_RasV12_scrib2_d8_29C_Tumor2_GFP_260821.lsm	5.74146e+07
					25	TumoursComposite3_EYMARCMDcr2_ModspRnai_RasV12_scrib2_d8_29C_Tumor3_GFP_260821.lsm	4.09545e+07
					26	EYMARCMDcr2_ModspRnai_RasV12_scrib2_d8_29C_Tumor4_GFP_260821	8.49213e+07
					27	TumoursComposite5_EYMARCMDcr2_ModspRnai_RasV12_scrib2_d8_29C_Tumor5_GFP_260821.lsm	6.15294e+07
					28	TumoursComposite6_EYMARCMDcr2_ModspRnai_RasV12_scrib2_d8_29C_Tumor6_GFP_260821.lsm	5.6162e+07
					29	TumoursComposite7_EYMARCMDcr2_ModspRnai_RasV12_scrib2_d8_29C_Tumor7_GFP_260821.lsm	3.17774e+07
					30	TumoursComposite8_EYMARCMDcr2_ModspRnai_RasV12_scrib2_d8_29C_Tumor8_GFP_260821.lsm	5.54737e+07
		Mean	8.46281e+07			Mean	5.06533e+07
		Stdev.PA	3.53028e+07			Stdev.PA	2.00497e+07
		StDev.PA/2	1.76514e+07			StDev.PA/2	1.00248e+07
Statistics:
		Test for normal distribution (Prism9)				Welch's test (Prism9)
		Anderson-Darling test	Control	ModSP IR		Table Analyzed	Fig1E_ModSP
		A2*	0.4778	0.3209
		P value	0.2106	0.5149		Column B	modSP RNAi
		Passed normality test (alpha=0.05)?	Yes	Yes		vs.	vs,
		P value summary	ns	ns		Column A	Control
		D'Agostino & Pearson test				Unpaired t test with Welch's correction
		K2	1.482	0.9895		P value	0.0007
		P value	0.4765	0.6097		P value summary	***
		Passed normality test (alpha=0.05)?	Yes	Yes		Significantly different (P < 0.05)?	Yes
		P value summary	ns	ns		One- or two-tailed P value?	Two-tailed
						Welch-corrected t, df	t=3,811, df=27,09
		Shapiro-Wilk test
		W	0.9508	0.9673		How big is the difference?
		P value	0.3792	0.4671		Mean of column A	84628102
		Passed normality test (alpha=0.05)?	Yes	Yes		Mean of column B	50653298
		P value summary	ns	ns		Difference between means (B - A) ± SEM	-33974804 ± 8913790
						95% confidence interval	-52261662 to -15687947
		Kolmogorov-Smirnov test				R squared (eta squared)	0.3491
		KS distance	0.1814	0.0969
		P value	0.0835	>0,1000		F test to compare variances
		Passed normality test (alpha=0.05)?	Yes	Yes		F, DFn, Dfd	3,155, 19, 29
		P value summary	ns	ns		P value	0.0053
						P value summary	**
		Number of values	20	30		Significantly different (P < 0.05)?	Yes
						Data analyzed
						Sample size, column A	20
						Sample size, column B	30

## Sheet: Fig1F - pelle IR
	Fig1F - pelle Knock-Down
Goal	Pelle (pll) encodes a tyrosine kinase-like family serine-threonine protein kinase that functions in the Toll pathway, a signaling cascade that plays key roles in various developmental and immune processes, notably embryonic dorso-ventral patterning and regulation of antimicrobial peptide production (FlyBase)
	This experiment aims at testing whether the knock down of pelle alters the growth of RasV12; F82B scrib2 tumours suggesting a tumour-autonomous function of Toll signalling
How	Dissection of day6 control tumour and pelle RNAi (BDSC 57015) tumours from these 2 crosses at 29C:
	CONTROL	♀ EYMARCM: Ey-flp; act>STOP>Gal4, UAS-GFP; FRT82B Tub-Gal80	x	♂ UAS-RFP-RNAi/CyO, Dfd-YFP; UAS-RasV12, F82B, scrib2/TM6c
	RNAi	♀ EYMARCM: Ey-flp; act>STOP>Gal4, UAS-GFP; FRT82B Tub-Gal80	x	♂ UAS-pelleRNAi; UAS-RasV12, F82B, scrib2/TM6c
Data:	"Control"				"Pelle RNAi"
	Ey-flp/ (Y); act>STOP>Gal4, UAS-GFP/UAS-RFP RNAi; F82B Tub-Gal80 /UAS-RasV12, F82B, scrib2				Ey-flp/ (Y); act>STOP>Gal4, UAS-GFP/UAS-pelle-SA RNAi; F82B Tub-Gal80 /UAS-RasV12, F82B, scrib2
	Tumour #	Picture original name	Volume (µm3)		Tumour #	Picture original name	Volume (µm3)
	1	TumoursComposite1_EyMARCM_RasV12_scrib2_RFPrnai_d6_29C_Tumor1_GFP_dcp1rb555_Hoechst_31082021.lsm	21858508		1	TumoursComposite1_EyMARCM_RasV12_scrib2_pllrnai_d6_29C_Tumor1_GFP_dcp1rb555_Hoechst_31082021.lsm	1.09265e+07
	2	TumoursComposite2_EyMARCM_RasV12_scrib2_RFPrnai_d6_29C_Tumor2_GFP_dcp1rb555_Hoechst_31082021.lsm	27715834		2	TumoursComposite2_EyMARCM_RasV12_scrib2_pllrnai_d6_29C_Tumor2_GFP_dcp1rb555_Hoechst_31082021.lsm	1.9173e+07
	3	TumoursComposite3_EyMARCM_RasV12_scrib2_RFPrnai_d6_29C_Tumor3_GFP_dcp1rb555_Hoechst_31082021.lsm	3.90325e+07		3	TumoursComposite1_EyMARCM_RasV12_scrib2_pllrnai_d6_29C_Tumor1_GFP_dcp1rb555_ELAVrat649_Hoechst_02092021.lsm	7.06763e+06
	4	TumoursComposite4_EyMARCM_RasV12_scrib2_RFPrnai_d6_29C_Tumor4_GFP_dcp1rb555_Hoechst_31082021.lsm	4.29847e+07		4	TumoursComposite2_EyMARCM_RasV12_scrib2_pllrnai_d6_29C_Tumor2_GFP_dcp1rb555_ELAVrat649_Hoechst_02092021.lsm	3.35628e+06
	5	TumoursComposite1_EyMARCM_RFPrnai_d6_29C_Tumor1_GFP_dcp1rb555_ELAVrat649_Hoechst_02092021.lsm	1.08336e+07		5	TumoursComposite3_EyMARCM_RasV12_scrib2_pllrnai_d6_29C_Tumor3_GFP_dcp1rb555_ELAVrat649_Hoechst_02092021.lsm	4.50504e+06
	6	TumoursComposite2_EyMARCM_RFPrnai_d6_29C_Tumor2_GFP_dcp1rb555_ELAVrat649_Hoechst_02092021.lsm	2.80066e+07		6	TumoursComposite4_EyMARCM_RasV12_scrib2_pllrnai_d6_29C_Tumor4_GFP_dcp1rb555_ELAVrat649_Hoechst_02092021.lsm	6.8434e+06
	7	TumoursComposite3_EyMARCM_RFPrnai_d6_29C_Tumor3_GFP_dcp1rb555_ELAVrat649_Hoechst_02092021.lsm	2.18316e+07		7	TumoursComposite1_EyMARCM_RasV12_scrib2_pllrnai_d6_29C_Tumor6_GFP_dcp1rb555_ELAVrat649_Hoechst_02092021.lsm	9.35135e+06
	8	TumoursComposite4_EyMARCM_RFPrnai_d6_29C_Tumor4_GFP_dcp1rb555_ELAVrat649_Hoechst_02092021.lsm	5.49488e+07		8	TumoursComposite2_EyMARCM_RasV12_scrib2_pllrnai_d6_29C_Tumor7_GFP_dcp1rb555_ELAVrat649_Hoechst_02092021.lsm	7.1883e+06
	9	TumoursComposite5_EyMARCM_RFPrnai_d6_29C_Tumor5_GFP_dcp1rb555_ELAVrat649_Hoechst_02092021.lsm	1.40694e+07		9	TumoursComposite3_EyMARCM_RasV12_scrib2_pllrnai_d6_29C_Tumor8_GFP_dcp1rb555_ELAVrat649_Hoechst_02092021.lsm	4.4251e+06
	10	TumoursComposite6_EyMARCM_RFPrnai_d6_29C_Tumor6_GFP_dcp1rb555_ELAVrat649_Hoechst_02092021.lsm	2.35063e+06		10	TumoursComposite4_EyMARCM_RasV12_scrib2_pllrnai_d6_29C_Tumor9_GFP_dcp1rb555_ELAVrat649_Hoechst_02092021.lsm	4.89396e+06
		Mean	2.63632e+07			Mean	7.77306e+06
		Stdev.PA	1.50605e+07			Stdev.PA	4.40209e+06
		StDev.PA/2	7.53025e+06			StDev.PA/2	2.20104e+06
Statistics:
		Test for normal distribution (Prism9)				Mann Whitney's test (Prism9)
		Anderson-Darling test	Control	Pelle RNAi		Table Analyzed	Fig1F_pelle
		A2*	0.1723	0.7368
		P value	0.9009	0.0365		Column B	pelle RNAi
		Passed normality test (alpha=0.05)?	Yes	No		vs.	vs,
		P value summary	ns	*		Column A	Control
		D'Agostino & Pearson test				Mann Whitney test
		K2	0.2931	11.57		P value	0.0039
		P value	0.8637	0.0031		Exact or approximate P value?	Exact
		Passed normality test (alpha=0.05)?	Yes	No		P value summary	**
		P value summary	ns	**		Significantly different (P < 0.05)?	Yes
						One- or two-tailed P value?	Two-tailed
		Shapiro-Wilk test				Sum of ranks in column A,B	142 , 68
		W	0.9779	0.8118		Mann-Whitney U	13
		P value	0.9531	0.0202
		Passed normality test (alpha=0.05)?	Yes	No		Difference between medians
		P value summary	ns	*		Median of column A	24787171, n=10
						Median of column B	6955515, n=10
		Kolmogorov-Smirnov test				Difference: Actual	-17831656
		KS distance	0.1588	0.2501		Difference: Hodges-Lehmann	-17379980
		P value	>0,1000	0.0762
		Passed normality test (alpha=0.05)?	Yes	Yes
		P value summary	ns	ns
		Number of values	10	10

## Sheet: Fig2B - DlA-DlB Coloc
	Fig2B - DlA/DlB Colocalization
Goal	We observed both DlA and DlB isoforms to be aberrantly expressed in RasV12, scribIR tumours.
	This experiment aims at deciphering whether DlA and DlB are present in different areas of the tumours
How	Dissection of day6 control tumour from this cross at 25C:
	CONTROL	♀ Act>|STOP>|QF, QUAS-Tag2BFP;; genomic-dorsal::GFP (Bl 42677)	x	♂ QUAS-RasV12/Y; Eya-KD, QUAS-scribIR; QUAS-Gal4
Data:
	Act>|STOP>|QF, QUAS-Tag2BFP/QUAS-RasV12; +/Eya-KD, QUAS-scribIR; genomic-dorsal::GFP/QUAS-Gal4
			DlA / DlB
	Tumour #	file name	Pearson's R Value
	1	QRQSQG4_gdlGFP_d625C_EAD1_BFP_GFP_DlAmsCy3_DlBrbCy5_300124.czi	0.41
	2	QRQSQG4_gdlGFP_d625C_EAD2_BFP_GFP_DlAmsCy3_DlBrbCy5_300124.czi	0.12
	3	QRQSQG4_gdlGFP_d625C_EAD3_BFP_GFP_DlAmsCy3_DlBrbCy5_300124.czi	0.21
	4	QRQSQG4_gdlGFP_d625C_EAD4_BFP_GFP_DlAmsCy3_DlBrbCy5_300124.czi	0.17
	5	QRQSQG4_gdlGFP_d625C_EAD5_BFP_GFP_DlAmsCy3_DlBrbCy5_300124.czi	-0.08
	6	QRQSQG4_gdlGFP_d625C_EAD6_BFP_GFP_DlAmsCy3_DlBrbCy5_300124.czi	0.3
	7	QRQSQG4_gdlGFP_d625C_EAD7_BFP_GFP_DlAmsCy3_DlBrbCy5_300124.czi	0.18
	8	QRQSQG4_gdlGFP_d625C_EAD8_BFP_GFP_DlAmsCy3_DlBrbCy5_300124.czi	0
	9	QRQSQG4_gdlGFP_d625C_EAD9-2_BFP_GFP_DlAmsCy3_DlBrbCy5_300124.czi	-0.26
	10	QRQSQG4_gdlGFP_d625C_EAD9_BFP_GFP_DlAmsCy3_DlBrbCy5_300124.czi	0.24
	11	QRQSQG4_gdlGFP_d625C_EAD1R2_BFP_GFP_DlAmsCy3_DlBrbCy5_300124.czi	-0.09
	12	QRQSQG4_gdlGFP_d625C_EAD2R2_BFP_GFP_DlAmsCy3_DlBrbCy5_300124.czi	0.17
	13	QRQSQG4_gdlGFP_d625C_EAD3R2_BFP_GFP_DlAmsCy3_DlBrbCy5_300124.czi	0.18
	14	QRQSQG4_gdlGFP_d625C_EAD4R2_BFP_GFP_DlAmsCy3_DlBrbCy5_300124.czi	0.21
	15	QRQSQG4_gdlGFP_d625C_EAD5R2_BFP_GFP_DlAmsCy3_DlBrbCy5_300124.czi	0.16
	16	QRQSQG4_gdlGFP_d625C_EAD6R2_BFP_GFP_DlAmsCy3_DlBrbCy5_300124.czi	-0.12
	17	QRQSQG4_gdlGFP_d625C_EAD7R2_BFP_GFP_DlAmsCy3_DlBrbCy5_300124.czi	0
	18	QRQSQG4_gdlGFP_d625C_EAD1R3_BFP_GFP_DlAmsCy3_DlBrbCy5_310124.czi	0.33
	19	QRQSQG4_gdlGFP_d625C_EAD2R3_BFP_GFP_DlAmsCy3_DlBrbCy5_310124.czi	0.23
	20	QRQSQG4_gdlGFP_d625C_EAD3R3_BFP_GFP_DlAmsCy3_DlBrbCy5_310124.czi	-0.09
	21	QRQSQG4_gdlGFP_d625C_EAD4R3_BFP_GFP_DlAmsCy3_DlBrbCy5_310124.czi	0.27
	22	QRQSQG4_gdlGFP_d625C_EAD5R3_BFP_GFP_DlAmsCy3_DlBrbCy5_310124.czi	0.09
	23	QRQSQG4_gdlGFP_d625C_EAD6R3_BFP_GFP_DlAmsCy3_DlBrbCy5_310124.czi	0.05
	24	QRQSQG4_gdlGFP_d625C_EAD7R3_BFP_GFP_DlAmsCy3_DlBrbCy5_310124.czi	-0.14
		Mean	0.105833
		Stdev.PA	0.166731
		StDev.PA/2	0.0833656
Statistics:
		Test for normal distribution (Prism9)
		Anderson-Darling test
		A2*	0.4541
		P value	0.2469
		Passed normality test (alpha=0.05)?	Yes
		P value summary	ns
		D'Agostino & Pearson test
		K2	1.056
		P value	0.5899
		Passed normality test (alpha=0.05)?	Yes
		P value summary	ns
		Shapiro-Wilk test
		W	0.9622
		P value	0.485
		Passed normality test (alpha=0.05)?	Yes
		P value summary	ns
		Kolmogorov-Smirnov test
		KS distance	0.1664
		P value	0.0842
		Passed normality test (alpha=0.05)?	Yes
		P value summary	ns
		Number of values	24

## Sheet: Fig2C - DlA Distribution
	Fig2C - DlA Distribution
Goal	When looking at DorsalA+ cells in Day6 RasV12 scribRNAi tumours, it looks like there are two subpopulations. The most posterior population has the highest DorsalA levels while the most anterior part of the tumour displays intermediate levels of DorsalA (but seem to be higher than surrounding wt tissue)
	Specific objective: Measure Dorsal mean intensities in DorsalAHigh, DorsalALow tumour cells and wt TME cells
How	Dissection of day6 larvae from these this cross:
	at 25C	♀ Act>|STOP>|QF, QUAS-Tag2BFP;;	x	♂ QUAS-RasV12/Y; Eya-KD, QUAS-scribIR; QUAS-Gal4
Data		Act>|STOP>|QF, QUAS-Tag2BFP/QUAS-RasV12; +/Eya-KD, QUAS-scribIR; +/QUAS-Gal4
	Tumour #	File Name	Background	Dorsal High	Dorsal Medium	TME	Norm Dorsal High	Norm. Dorsal Medium	Norm. TME
	1	QRQSQG4_Plus_EAD1-2_D625_GFp_dlAms568_H_29082023.lsm	19.206	555.164	157.422	102.015	535.958	138.216	82.809
	2	QRQSQG4_Plus_EAD1_D625_GFp_dlAms568_H_29082023.lsm	19.003	442.951	150.285	106.326	423.948	131.282	87.323
	3	QRQSQG4_Plus_EAD2-1_D625_GFp_dlAms568_H_29082023.lsm	18.502	438.389	152.16	96.398	419.887	133.658	77.896
	4	QRQSQG4_Plus_EAD2-2_D625_GFp_dlAms568_H_29082023.lsm	19.336	444.877	144.502	83.081	425.541	125.166	63.745
	5	QRQSQG4_Plus_EAD3-1_D625_GFp_dlAms568_H_29082023.lsm	19.541	414.946	138.349	87.998	395.405	118.808	68.457
	6	QRQSQG4_Plus_EAD4-1_D625_GFp_dlAms568_H_29082023.lsm	20.05	499.291	162.162	105.521	479.241	142.112	85.471
	7	QRQSQG4_Plus_EAD4-2_D625_GFp_dlAms568_H_29082023.lsm	20.733	440.814	131.568	95.836	420.081	110.835	75.103
	8	QRQSQG4_Plus_EAD5-1_D625_GFp_dlAms568_H_29082023.lsm	19.259	546.718	150.197	77.695	527.459	130.938	58.436
	9	QRQSQG4_Plus_EAD10_D625_GFp_dlAms568_H_30082023.lsm	21.533	452.773	137.585	92.251	431.24	116.052	70.718
	10	QRQSQG4_Plus_EAD1_D625_GFp_dlAms568_H_30082023.lsm	19.302	507.067	170.329	118.004	487.765	151.027	98.702
	11	QRQSQG4_Plus_EAD2_D625_GFp_dlAms568_H_30082023.lsm	19	604.933	148.466	85.561	585.933	129.466	66.561
	12	QRQSQG4_Plus_EAD3_D625_GFp_dlAms568_H_30082023.lsm	27.107	466.38	158.209	115.669	439.273	131.102	88.562
	13	QRQSQG4_Plus_EAD4_D625_GFp_dlAms568_H_30082023.lsm	23.042	465.543	170.863	105.233	442.501	147.821	82.191
	14	QRQSQG4_Plus_EAD5_D625_GFp_dlAms568_H_30082023.lsm	21.317	453.328	180.446	106.885	432.011	159.129	85.568
	15	QRQSQG4_Plus_EAD6_D625_GFp_dlAms568_H_30082023.lsm	20.795	568.022	156.483	94.784	547.227	135.688	73.989
	16	QRQSQG4_Plus_EAD7_D625_GFp_dlAms568_H_30082023.lsm	22.285	529.675	158.437	115.27	507.39	136.152	92.985
	17	QRQSQG4_Plus_EAD8_D625_GFp_dlAms568_H_30082023.lsm	23.416	570.73	143.684	78.79	547.314	120.268	55.374
	18	QRQSQG4_Plus_EAD9_D625_GFp_dlAms568_H_30082023.lsm	21.91	464.221	145.138	106.783	442.311	123.228	84.873
	19	QRQSQG4_Plus_EAD1-2_D625_GFp_dlAms568_H_31082023.lsm	18.238	437.666	177.955	118.614	419.428	159.717	100.376
	20	QRQSQG4_Plus_EAD1_D625_GFp_dlAms568_H_31082023.lsm	19.385	428.142	177.57	118.302	408.757	158.185	98.917
	21	QRQSQG4_Plus_EAD2-1_D625_GFp_dlAms568_H_31082023.lsm	19.264	487.443	169.342	117.507	468.179	150.078	98.243
	22	QRQSQG4_Plus_EAD3-1_D625_GFp_dlAms568_H_31082023.lsm	19.938	396.498	160.405	119.423	376.56	140.467	99.485
	23	QRQSQG4_Plus_EAD3-2_D625_GFp_dlAms568_H_31082023.lsm	21.024	406.671	141.06	116.048	385.647	120.036	95.024
		Mean					458.655	135.193	82.209
		stdevpa					56.7634	13.8789	13.4195
		stdevpa/2					28.3817	6.93947	6.70973
Statistics
		Test for normal distribution					RM One-Way ANOVA's test with Geisser-Greenhouse correction (Prism9)
		Anderson-Darling test	DorsalA high	DorsalA low	TME		Table Analyzed	Fig2C_DlADistribution
		A2*	0.805	0.27	0.3742
		P value	0.0315	0.6446	0.3867		Repeated measures ANOVA summary
		Passed normality test (alpha=0.05)?	No	Yes	Yes		Assume sphericity?	No
		P value summary	*	ns	ns		F	717.8
							P value	<0,0001
		D'Agostino & Pearson test					P value summary	****
		K2	2.44	1.242	1.922		Statistically significant (P < 0.05)?	Yes
		P value	0.2952	0.5373	0.3825		Geisser-Greenhouse's epsilon	0.523
		Passed normality test (alpha=0.05)?	Yes	Yes	Yes		R squared	0.9703
		P value summary	ns	ns	ns
							Was the matching effective?
		Shapiro-Wilk test					F	0.8246
		W	0.9193	0.9615	0.9432		P value	0.6812
		P value	0.0644	0.4951	0.2104		P value summary	ns
		Passed normality test (alpha=0.05)?	Yes	Yes	Yes		Is there significant matching (P < 0.05)?	No
		P value summary	ns	ns	ns		R squared	0.01211
		Kolmogorov-Smirnov test					ANOVA table	SS	DF	MS	F (DFn, DFd)	P value
		KS distance	0.2183	0.08644	0.1083		Treatment (between columns)	1910056	2	955028	F (1,046, 23,01) = 717,8	P<0,0001
		P value	0.0059	>0,1000	>0,1000		Individual (between rows)	24137	22	1097	F (22, 44) = 0,8246	P=0,6812
		Passed normality test (alpha=0.05)?	No	Yes	Yes		Residual (random)	58544	44	1331
		P value summary	**	ns	ns		Total	1992736	68
		Number of values	23	23	23		Data summary
							Number of treatments (columns)	3
							Number of subjects (rows)	23
							Number of missing values	0
		Tukey's Multiple Comparison test (Prism9)
		Number of families	1
		Number of comparisons per family	3
		Alpha	0.05
		Tukey's multiple comparisons test	Mean Diff,	95,00% CI of diff,	Below threshold?	Summary	Adjusted P Value
		Norm Dorsal High vs. Norm. Dorsal Medium	323.5	292,1 to 354,8	Yes	****	<0,0001	A-B
		Norm Dorsal High vs. Norm. TME	376.4	342,3 to 410,6	Yes	****	<0,0001	A-C
		Norm. Dorsal Medium vs. Norm. TME	52.98	46,62 to 59,35	Yes	****	<0,0001	B-C
		Test details	Mean 1	Mean 2	Mean Diff,	SE of diff,	n1	n2	q	DF
		Norm Dorsal High vs. Norm. Dorsal Medium	458.7	135.2	323.5	12.5	23	23	36.6	22
		Norm Dorsal High vs. Norm. TME	458.7	82.21	376.4	13.58	23	23	39.19	22
		Norm. Dorsal Medium vs. Norm. TME	135.2	82.21	52.98	2.534	23	23	29.56	22

## Sheet: Fig2D - DlB Distribution
	Fig2D - DlB Distribution
Goal	When looking at DorsalB+ cells in Day6 RasV12 scribRNAi tumours, it looks like there are two subpopulations. The most posterior population has the highest DorsalB levels while the most anterior part of the tumour displays weak levels of DorsalB (but seem to be higher than surrounding wt tissue)
	Specific objective: Measure Dorsal mean intensities in DorsalBHigh, DorsalBLow tumour cells and wt TME cells
How	Dissection of day6 larvae from these this cross:
	at 25C	♀ Act>|STOP>|QF, QUAS-Tag2BFP;; genomic-dorsal::GFP (Bl 42677)	x	♂ QUAS-RasV12/Y; Eya-KD, QUAS-scribIR; QUAS-Gal4
Data
	Tumour #	File Name	Background	Clone Dorsal High	Clone Dorsal not high	TME	Norm clone Dorsal High	Norm. clone Dorsal not high	Norm. TME
	1	QRQSQG4_gdlGFP_d625C_EAD1_BFP_GFP_DlAmsCy3_DlBrbCy5_300124.czi	262.817	18165.3	5929.94	5435.34	17902.5	5667.12	5172.53
	2	QRQSQG4_gdlGFP_d625C_EAD2_BFP_GFP_DlAmsCy3_DlBrbCy5_300124.czi	255.903	18305.5	2093.18	2908.14	18049.6	1837.28	2652.24
	3	QRQSQG4_gdlGFP_d625C_EAD3_BFP_GFP_DlAmsCy3_DlBrbCy5_300124.czi	262.019	21410.6	3565.31	7034.47	21148.6	3303.29	6772.45
	4	QRQSQG4_gdlGFP_d625C_EAD4_BFP_GFP_DlAmsCy3_DlBrbCy5_300124.czi	275.727	19000.1	3646.05	4093.92	18724.4	3370.32	3818.2
	5	QRQSQG4_gdlGFP_d625C_EAD5_BFP_GFP_DlAmsCy3_DlBrbCy5_300124.czi	274.167	21901	3712.48	6361.98	21626.8	3438.31	6087.82
	6	QRQSQG4_gdlGFP_d625C_EAD6_BFP_GFP_DlAmsCy3_DlBrbCy5_300124.czi	274.822	25032	3677.34	4461.32	24757.2	3402.52	4186.5
	7	QRQSQG4_gdlGFP_d625C_EAD7_BFP_GFP_DlAmsCy3_DlBrbCy5_300124.czi	279.17	26582.1	6507.4	9987.7	26302.9	6228.23	9708.53
	8	QRQSQG4_gdlGFP_d625C_EAD8_BFP_GFP_DlAmsCy3_DlBrbCy5_300124.czi	274.276	20924.7	3747.37	4026.74	20650.4	3473.09	3752.46
	9	QRQSQG4_gdlGFP_d625C_EAD9-2_BFP_GFP_DlAmsCy3_DlBrbCy5_300124.czi	273.029	37506.9	6234.79	10905.5	37233.9	5961.76	10632.5
	10	QRQSQG4_gdlGFP_d625C_EAD9_BFP_GFP_DlAmsCy3_DlBrbCy5_300124.czi	273.342	31111.1	3323.16	8181.54	30837.8	3049.82	7908.2
	1	QRQSQG4_gdlGFP_d625C_EAD1R2_BFP_GFP_DlAmsCy3_DlBrbCy5_300124.czi	191.871	666.431	4155.93	5531.8	474.56	3964.06	5339.93
	2	QRQSQG4_gdlGFP_d625C_EAD2R2_BFP_GFP_DlAmsCy3_DlBrbCy5_300124.czi	187.892	20574.2	2690.38	1982.81	20386.3	2502.48	1794.92
	3	QRQSQG4_gdlGFP_d625C_EAD3R2_BFP_GFP_DlAmsCy3_DlBrbCy5_300124.czi	192.225	16988.4	3983.34	3211.88	16796.2	3791.11	3019.66
	4	QRQSQG4_gdlGFP_d625C_EAD4R2_BFP_GFP_DlAmsCy3_DlBrbCy5_300124.czi	194.374	16523.5	2506.23	2150.55	16329.1	2311.85	1956.18
	5	QRQSQG4_gdlGFP_d625C_EAD5R2_BFP_GFP_DlAmsCy3_DlBrbCy5_300124.czi	224.158	16042.5	5354.33	4579.07	15818.4	5130.18	4354.91
	6	QRQSQG4_gdlGFP_d625C_EAD6R2_BFP_GFP_DlAmsCy3_DlBrbCy5_300124.czi	231.373	19657	4552.34	7691.9	19425.6	4320.97	7460.52
	7	QRQSQG4_gdlGFP_d625C_EAD7R2_BFP_GFP_DlAmsCy3_DlBrbCy5_300124.czi	213.522	19542	4145.1	3649.47	19328.4	3931.58	3435.94
	1	QRQSQG4_gdlGFP_d625C_EAD1R3_BFP_GFP_DlAmsCy3_DlBrbCy5_310124.czi	197.492	18958.5	3356.49	2263.01	18761	3158.99	2065.52
	2	QRQSQG4_gdlGFP_d625C_EAD2R3_BFP_GFP_DlAmsCy3_DlBrbCy5_310124.czi	196.471	18647	3545.48	3379.01	18450.6	3349.01	3182.54
	3	QRQSQG4_gdlGFP_d625C_EAD3R3_BFP_GFP_DlAmsCy3_DlBrbCy5_310124.czi	197.855	19337.2	3427.07	4385.62	19139.3	3229.21	4187.76
	4	QRQSQG4_gdlGFP_d625C_EAD4R3_BFP_GFP_DlAmsCy3_DlBrbCy5_310124.czi	194.684	20470.9	4591.93	6281.26	20276.3	4397.24	6086.57
	5	QRQSQG4_gdlGFP_d625C_EAD5R3_BFP_GFP_DlAmsCy3_DlBrbCy5_310124.czi	198.244	21899.4	5183.5	2202.74	21701.1	4985.26	2004.5
	6	QRQSQG4_gdlGFP_d625C_EAD6R3_BFP_GFP_DlAmsCy3_DlBrbCy5_310124.czi	202.915	21440.4	6314.15	3587.52	21237.5	6111.23	3384.61
	7	QRQSQG4_gdlGFP_d625C_EAD7R3_BFP_GFP_DlAmsCy3_DlBrbCy5_310124.czi	198.143	22805.9	4223.66	3092.22	22607.7	4025.52	2894.08
		Mean					20331.9	3955.85	4660.79
		stdevpa/2					6217.5	1168.91	2374.66
							3108.75	584.454	1187.33
Statistics
		Test for normal distribution					ANOVA results - Friedman's test (Prism9)
		Anderson-Darling test	DlBHigh Clone	DlBnotHigh Clone	DlA TME		Table Analyzed	Fig2D_DlBDistribution
		A2*	1.623	0.6304	0.7382
		P value	0.0003	0.0886	0.047		Friedman test
		Passed normality test (alpha=0.05)?	No	Yes	No		P value	<0,0001
		P value summary	***	ns	*		Exact or approximate P value?	Approximate
							P value summary	****
		D'Agostino & Pearson test					Are means signif. different? (P < 0.05)	Yes
		K2	9.608	1.273	4.939		Number of groups	3
		P value	0.0082	0.5292	0.0846		Friedman statistic	30.33
		Passed normality test (alpha=0.05)?	No	Yes	Yes
		P value summary	**	ns	ns		Data summary
							Number of treatments (columns)	3
		Shapiro-Wilk test					Number of subjects (rows)	24
		W	0.8304	0.9398	0.9057
		P value	0.001	0.1616	0.0284
		Passed normality test (alpha=0.05)?	No	Yes	No
		P value summary	***	ns	*		Multiple comparison - Friedman's test (Prism9)
							Number of families	1
		Kolmogorov-Smirnov test					Number of comparisons per family	3
		KS distance	0.2063	0.157	0.1752		Alpha	0.05
		P value	0.0096	>0,1000	0.055
		Passed normality test (alpha=0.05)?	No	Yes	Yes		Dunn's multiple comparisons test	Rank sum diff,	Significant?	Summary	Adjusted P Value
		P value summary	**	ns	ns		Norm clone Dorsal High vs. Norm. clone Dorsal not high	34	Yes	****	<0,0001	A-B
							Norm clone Dorsal High vs. Norm. TME	32	Yes	****	<0,0001	A-C
		Number of values	24	24	24		Norm. clone Dorsal not high vs. Norm. TME	-2	No	ns	>0,9999	B-C
							Test details	Rank sum 1	Rank sum 2	Rank sum diff,	n1	n2	Z
							Norm clone Dorsal High vs. Norm. clone Dorsal not high	70	36	34	24	24	4.907
							Norm clone Dorsal High vs. Norm. TME	70	38	32	24	24	4.619
							Norm. clone Dorsal not high vs. Norm. TME	36	38	-2	24	24	0.2887

## Sheet: Fig4A - Dorsal IR Tumour size
	Fig4A - Dorsal Knock-Down tumour size
Goal
	Assessing tumour size upon Dorsal knock down using 2 independent RNAis - Bl27650 (Val10 needs Dcr2) - and Bl32934
How	Dissection of day12 dorsalRNAi tumours and RFPRNAi tumours vs control knock down from these 4 crosses at 29C:
	non Dcr2	♀ Act>|STOP>|QF, QUAS-mCD8::GFP;; UAS-Cherry RNAi/(TM6C)	x	♂ QUAS-RasV12/Y; Eya-KD, QUAS-scribIR; QUAS-Gal4
		♀ Act>|STOP>|QF, QUAS-mCD8::GFP;; UAS-dorsal RNAi Bl32934/(TM6C)
	Dcr2	♀ Act>|STOP>|QF, QUAS-mCD8::GFP;; UAS-Cherry RNAi/(TM6C)	x	♂ QUAS-RasV12/Y; Eya-KD, QUAS-scribIR; QUAS-Gal4, UAS-Dcr2
		♀ Act>|STOP>|QF, QUAS-mCD8::GFP;; UAS-dorsal RNAi Bl27650/(TM6C)
Data	"Control"				"Dorsal IR-1"					"Control Dcr2"				"Dorsal IR-2 Dcr2"
	Act>|STOP>|QF, QUAS-mCD8::GFP/QUAS-RasV12; +/Eya-KD, QUAS-scribIR; UAS-Cherry RNAi/QUAS-Gal4				Act>|STOP>|QF, QUAS-mCD8::GFP/QUAS-RasV12; +/Eya-KD, QUAS-scribIR; UAS-Dorsal IR-1/QUAS-Gal4					Act>|STOP>|QF, QUAS-mCD8::GFP/QUAS-RasV12; +/Eya-KD, QUAS-scribIR; UAS-Cherry RNAi/QUAS-Gal4, UAS-Dcr2				Act>|STOP>|QF, QUAS-mCD8::GFP/QUAS-RasV12; +/Eya-KD, QUAS-scribIR; UAS-Dorsal IR-2/QUAS-Gal4, UAS-Dcr2
	Tumour #	File Name	Tumour Volume (µm3)		Tumour #	File Name	Tumour Volume (µm3)			Tumour #	File Name	Tumour Volume (µm3)		Tumour #	File Name	Tumour Volume (µm3)
	1	1 Z-St_QRV12_QS2_QG4_RFPBl35785_D12 29C_Tumour1_GFP_13022023.lsm	4.97746e+07		1	1 Z-St_QRV12_QS2_QG4_DorsalBl32934_D12 29C_Tumour1_GFP_13022023.lsm	8.13804e+06			1	1 Z_QR12QS2QG4Dcr2_CherryBl35785_D1229C_Tum1_GFP_29062023.lsm	1.18685e+08		1	Z_QR12QS2QG4Dcr2_dlBl27650_D1229C_Tum1_GFP_29062023.lsm	1.22061e+07
	2	2 Z-St_QRV12_QS2_QG4_RFPBl35785_D12 29C_Tumour2_GFP_13022023.lsm	5.19098e+07		2	2 Z-St_QRV12_QS2_QG4_DorsalBl32934_D12 29C_Tumour2_GFP_13022023.lsm	1.13484e+07			2	2 Z_QR12QS2QG4Dcr2_CherryBl35785_D1229C_Tum4_GFP_29062023.lsm	9.88655e+07		2	Z_QR12QS2QG4Dcr2_dlBl27650_D1229C_Tum2_GFP_29062023.lsm	3.28099e+07
	3	3 Z-St_QRV12_QS2_QG4_RFPBl35785_D12 29C_Tumour3_GFP_13022023.lsm	2.25147e+07		3	3 Z-St_QRV12_QS2_QG4_DorsalBl32934_D12 29C_Tumour3_GFP_13022023.lsm	40708.7			3	3 Z_QR12QS2QG4Dcr2_CherryBl35785_D1229C_Tum5_GFP_29062023.lsm	6.89492e+07		3	Z_QR12QS2QG4Dcr2_dlBl27650_D1229C_Tum1_GFP_30062023.lsm	5.30474e+06
	4	4 Z-St_QRV12_QS2_QG4_RFPBl35785_D12 29C_Tumour4_GFP_13022023.lsm	3.39259e+07		4	4 Z-St_QRV12_QS2_QG4_DorsalBl32934_D12 29C_Tumour4_GFP_13022023.lsm	335774			4	RECO_Z_QR12QS2QG4Dcr2_CherryBl35785_D1229C_Tum2_GFP_29062023.tif	9.03402e+07		4	Z_QR12QS2QG4Dcr2_dlBl27650_D1229C_Tum10_GFP_02102023.lsm	3.649e+07
	5	1 Z_QR12QS2QG4_CherryBl35785_D1229C_Tum1_GFP_29062023.lsm	9.66436e+07		5	5 Z-St_QRV12_QS2_QG4_DorsalBl32934_D12 29C_Tumour5_GFP_13022023.lsm	1.76937e+06			5	RECO_Z_QR12QS2QG4Dcr2_CherryBl35785_D1229C_Tum3_GFP_29062023.tif	1.08582e+08		5	Z_QR12QS2QG4Dcr2_dlBl27650_D1229C_Tum11_GFP_02102023.lsm	3.16863e+07
	6	2 Z_QR12QS2QG4_CherryBl35785_D1229C_Tum3_GFP_29062023.lsm	8.52551e+07		6	Z_QR12QS2QG4_dlBl32934_D1229C_Tum1_GFP_29062023.lsm	6.91602e+06			6	1 Z_QR12QS2QG4Dcr2_CherryBl35785_D1229C_Tum2_GFP_30062023.lsm	5.03892e+07		6	Z_QR12QS2QG4Dcr2_dlBl27650_D1229C_Tum12_GFP_02102023.lsm	1.41803e+07
	7	1 RECO_Z_QR12QS2QG4_CherryBl35785_D1229C_Tum2_GFP_29062023.tif	9.16109e+07		7	1 Z_QR12QS2QG4_dlBl32934_D1229C_Tum1_GFP_30062023.lsm	9.49127e+06			7	2 Z_QR12QS2QG4Dcr2_CherryBl35785_D1229C_Tum5_GFP_30062023.lsm	7.79008e+07		7	Z_QR12QS2QG4Dcr2_dlBl27650_D1229C_Tum13_GFP_02102023.lsm	8.74331e+07
	8	2 RECO_Z_QR12QS2QG4_CherryBl35785_D1229C_Tum4_GFP_29062023.tif	1.1446e+08		8	2 Z_QR12QS2QG4_dlBl32934_D1229C_Tum2_GFP_30062023.lsm	4.74324e+06			8	1 RECO_Z_QR12QS2QG4Dcr2_CherryBl35785_D1229C_Tum1_GFP_30062023.tif	8.42404e+07		8	Z_QR12QS2QG4Dcr2_dlBl27650_D1229C_Tum1_GFP_02102023.lsm	5.09927e+07
	9	3 RECO_Z_QR12QS2QG4_CherryBl35785_D1229C_Tum5_GFP_29062023.tif	1.00872e+08		9	3 Z_QR12QS2QG4_dlBl32934_D1229C_Tum3_GFP_30062023.lsm	1.0183e+07			9	2 RECO_Z_QR12QS2QG4Dcr2_CherryBl35785_D1229C_Tum3_GFP_30062023.tif	1.25881e+08		9	Z_QR12QS2QG4Dcr2_dlBl27650_D1229C_Tum2_GFP_02102023.lsm	4.89633e+07
	10	1 Z_QR12QS2QG4_CherryBl35785_D1229C_Tum11_GFP_30062023.lsm	8.96167e+07		10	4 Z_QR12QS2QG4_dlBl32934_D1229C_Tum4_GFP_30062023.lsm	1.32474e+06			10	3 RECO_Z_QR12QS2QG4Dcr2_CherryBl35785_D1229C_Tum4_GFP_30062023.tif	1.0271e+08		10	Z_QR12QS2QG4Dcr2_dlBl27650_D1229C_Tum3_GFP_02102023.lsm	1.49299e+07
	11	2 Z_QR12QS2QG4_CherryBl35785_D1229C_Tum1_GFP_30062023.lsm	1.03062e+08		11	5 Z_QR12QS2QG4_dlBl32934_D1229C_Tum5_GFP_30062023.lsm	1.43212e+07			11	Z_QR12QS2QG4Dcr2_CherryBl35785_D1229C_Tum10GFP_02102023.lsm	9.76444e+07		11	Z_QR12QS2QG4Dcr2_dlBl27650_D1229C_Tum5_GFP_02102023.lsm	5.06255e+07
	12	3 Z_QR12QS2QG4_CherryBl35785_D1229C_Tum4_GFP_30062023.lsm	6.8487e+07		12	6 Z_QR12QS2QG4_dlBl32934_D1229C_Tum6_GFP_30062023.lsm	3.33397e+07			12	Z_QR12QS2QG4Dcr2_CherryBl35785_D1229C_Tum11_GFP_02102023.lsm	5.35806e+07		12	Z_QR12QS2QG4Dcr2_dlBl27650_D1229C_Tum6_GFP_02102023.lsm	3.65624e+07
	13	4 Z_QR12QS2QG4_CherryBl35785_D1229C_Tum6_GFP_30062023.lsm	3.72009e+07		13	7 Z_QR12QS2QG4_dlBl32934_D1229C_Tum7_GFP_30062023.lsm	3.65028e+07			13	Z_QR12QS2QG4Dcr2_CherryBl35785_D1229C_Tum12_GFP_02102023.lsm	6.68791e+07		13	Z_QR12QS2QG4Dcr2_dlBl27650_D1229C_Tum7_GFP_02102023.lsm	1.35854e+07
	14	5 Z_QR12QS2QG4_CherryBl35785_D1229C_Tum7_GFP_30062023.lsm	6.29657e+07		14	8 Z_QR12QS2QG4_dlBl32934_D1229C_Tum8_GFP_30062023.lsm	1.87727e+07			14	Z_QR12QS2QG4Dcr2_CherryBl35785_D1229C_Tum13_GFP_02102023.lsm	7.55167e+07		14	Z_QR12QS2QG4Dcr2_dlBl27650_D1229C_Tum8_GFP_02102023.lsm	8.45463e+07
	15	6 Z_QR12QS2QG4_CherryBl35785_D1229C_Tum8_GFP_30062023.lsm	1.03961e+08		15	9 Z_QR12QS2QG4_dlBl32934_D1229C_Tum9_GFP_30062023.lsm	4.5267e+07			15	Z_QR12QS2QG4Dcr2_CherryBl35785_D1229C_Tum14_GFP_02102023.lsm	7.58213e+07		15	Z_QR12QS2QG4Dcr2_dlBl27650_D1229C_Tum9_GFP_02102023.lsm	1.98176e+07
	16	7 Z_QR12QS2QG4_CherryBl35785_D1229C_Tum9_GFP_30062023.lsm	1.03961e+08		16	1 Z_QR12QS2QG4_dlBl32934_D1229C_Tum10_GFP_01072023.lsm	5.94378e+07			16	Z_QR12QS2QG4Dcr2_CherryBl35785_D1229C_Tum15_GFP_02102023.lsm	7.27661e+07		16	Z_QR12QS2QG4Dcr2_dlBl27650_D1229CR2_Tum1_GFP_02102023.lsm	5.8396e+07
	17	1 RECOZ_QR12QS2QG4_CherryBl35785_D1229C_Tum5_GFP_30062023.tif	7.84695e+07		17	2 Z_QR12QS2QG4_dlBl32934_D1229C_Tum1_GFP_01072023.lsm	5.13105e+07			17	Z_QR12QS2QG4Dcr2_CherryBl35785_D1229C_Tum16_GFP_02102023.lsm	1.08081e+08		17	Z_QR12QS2QG4Dcr2_dlBl27650_D1229CR2_Tum2_GFP_02102023.lsm	3.30525e+06
	18	2 RECO_TSZ_QR12QS2QG4_CherryBl35785_D1229C_Tum12_GFP_30062023.tif	7.58453e+07		18	3 Z_QR12QS2QG4_dlBl32934_D1229C_Tum2_GFP_01072023.lsm	4.39523e+07			18	Z_QR12QS2QG4Dcr2_CherryBl35785_D1229C_Tum1_GFP_02102023.lsm	8.10911e+07		18	Z_QR12QS2QG4Dcr2_dlBl27650_D1229CR2_Tum3_GFP_02102023.lsm	1.07075e+08
	19	3 RECO_TSZ_QR12QS2QG4_CherryBl35785_D1229C_Tum8_GFP_30062023.tif	7.07201e+07		19	4 Z_QR12QS2QG4_dlBl32934_D1229C_Tum3_GFP_01072023.lsm	5.58795e+06			19	Z_QR12QS2QG4Dcr2_CherryBl35785_D1229C_Tum2_GFP_02102023.lsm	1.22021e+08		19	Z_QR12QS2QG4Dcr2_dlBl27650_D1229CR2_Tum4_GFP_02102023.lsm	4.37103e+06
	20	4 RECO_Z_QR12QS2QG4_CherryBl35785_D1229C_Tum10_GFP_30062023.tif	1.15602e+08		20	5 Z_QR12QS2QG4_dlBl32934_D1229C_Tum4_GFP_01072023.lsm	1.28583e+07			20	Z_QR12QS2QG4Dcr2_CherryBl35785_D1229C_Tum3_GFP_02102023.lsm	5.11825e+07		20	Z_QR12QS2QG4Dcr2_dlBl27650_D1229CR2_Tum5_GFP_02102023.lsm	2.10797e+07
	21	5 RECO_Z_QR12QS2QG4_CherryBl35785_D1229C_Tum2_GFP_30062023.tif	1.20783e+08		21	6 Z_QR12QS2QG4_dlBl32934_D1229C_Tum6_GFP_01072023.lsm	1.49347e+07			21	Z_QR12QS2QG4Dcr2_CherryBl35785_D1229C_Tum4_GFP_02102023.lsm	6.73506e+07		21	Z_QR12QS2QG4Dcr2_dlBl27650_D1229CR2_Tum_GFP_02102023.lsm	1.03555e+08
	22	6 TileScan_Z_QR12QS2QG4_CherryBl35785_D1229C_Tum3_GFP_30062023.tif	1.08321e+08		22	7 Z_QR12QS2QG4_dlBl32934_D1229C_Tum7_GFP_01072023.lsm	2.60064e+06			22	Z_QR12QS2QG4Dcr2_CherryBl35785_D1229C_Tum5_GFP_02102023.lsm	1.10009e+08		22	Z_QR12QS2QG4Dcr2_dlBl27650_D1229C_Tum10_GFP_03102023.lsm	8.1209e+07
	23	1 Z_QR12QS2QG4_CherryBl35785_D1229C_Tum10_GFP_01072023.lsm	9.51092e+07		23	8 Z_QR12QS2QG4_dlBl32934_D1229C_Tum8_GFP_01072023.lsm	3.14354e+06			23	Z_QR12QS2QG4Dcr2_CherryBl35785_D1229C_Tum6_GFP_02102023.lsm	1.1158e+08		23	Z_QR12QS2QG4Dcr2_dlBl27650_D1229C_Tum11_GFP_03102023.lsm	6.28502e+07
	24	2 Z_QR12QS2QG4_CherryBl35785_D1229C_Tum12_GFP_01072023.lsm	3.89494e+07		24	9 Z_QR12QS2QG4_dlBl32934_D1229C_Tum9_GFP_01072023.lsm	2.57514e+07			24	Z_QR12QS2QG4Dcr2_CherryBl35785_D1229C_Tum7_GFP_02102023.lsm	6.02833e+07		24	Z_QR12QS2QG4Dcr2_dlBl27650_D1229C_Tum12_GFP_03102023.lsm	5.71812e+07
	25	3 Z_QR12QS2QG4_CherryBl35785_D1229C_Tum2_GFP_01072023.lsm	5.31433e+07		25	RECO_Z_QR12QS2QG4_dlBl32934_D1229C_Tum5_GFP_01072023.tif	7.10836e+07			25	Z_QR12QS2QG4Dcr2_CherryBl35785_D1229C_Tum8_GFP_02102023.lsm	7.35428e+07		25	Z_QR12QS2QG4Dcr2_dlBl27650_D1229C_Tum13_GFP_03102023.lsm	2.99092e+07
	26	4 Z_QR12QS2QG4_CherryBl35785_D1229C_Tum6_GFP_01072023.lsm	7.53541e+07							26	Z_QR12QS2QG4Dcr2_CherryBl35785_D1229C_Tum9_GFP_02102023.lsm	1.00879e+08		26	Z_QR12QS2QG4Dcr2_dlBl27650_D1229C_Tum14_GFP_03102023.lsm	1.40552e+08
	27	5 Z_QR12QS2QG4_CherryBl35785_D1229C_Tum7_GFP_01072023.lsm	1.03922e+08							27	Z_QR12QS2QG4Dcr2_CherryBl35785_D1229CR2_Tum1_GFP_02102023.lsm	6.47317e+07		27	Z_QR12QS2QG4Dcr2_dlBl27650_D1229C_Tum15_GFP_03102023.lsm	2.75451e+07
	28	6 Z_QR12QS2QG4_CherryBl35785_D1229C_Tum8_GFP_01072023.lsm	1.01165e+08							28	Z_QR12QS2QG4Dcr2_CherryBl35785_D1229CR2_Tum2_GFP_02102023.lsm	1.10184e+08		28	Z_QR12QS2QG4Dcr2_dlBl27650_D1229C_Tum1_GFP_03102023.lsm	1.43972e+08
	29	7 Z_QR12QS2QG4_CherryBl35785_D1229C_Tum9_GFP_01072023.lsm	1.34319e+08							29	Z_QR12QS2QG4Dcr2_CherryBl35785_D1229CR2_Tum4_GFP_02102023.lsm	6.03043e+06		29	Z_QR12QS2QG4Dcr2_dlBl27650_D1229C_Tum2_GFP_03102023.lsm	2.15412e+06
	30	1 RECO_Z_QR12QS2QG4_CherryBl35785_D1229C_Tum11_GFP_01072023.tif	8.44824e+07							30	Z_QR12QS2QG4Dcr2_CherryBl35785_D1229CR2_Tum5_GFP_02102023.lsm	1.00926e+08		30	Z_QR12QS2QG4Dcr2_dlBl27650_D1229C_Tum3_GFP_03102023.lsm	2.39646e+07
	31	2 RECO_Z_QR12QS2QG4_CherryBl35785_D1229C_Tum13_GFP_01072023.tif	7.37503e+07							31	Z_QR12QS2QG4Dcr2_CherryBl35785_D1229CR2_Tum6_GFP_02102023.lsm	1.87624e+07		31	Z_QR12QS2QG4Dcr2_dlBl27650_D1229C_Tum4_GFP_03102023.lsm	5.22571e+07
	32	3 RECO_Z_QR12QS2QG4_CherryBl35785_D1229C_Tum14_GFP_01072023.tif	1.10749e+08							32	Z_QR12QS2QG4Dcr2_CherryBl35785_D1229CR2_Tum7_GFP_02102023.lsm	9.26724e+07		32	Z_QR12QS2QG4Dcr2_dlBl27650_D1229C_Tum5_GFP_03102023.lsm	3.04139e+07
	33	4 RECO_Z_QR12QS2QG4_CherryBl35785_D1229C_Tum1_GFP_01072023.tif	9.64569e+07							33	Z_QR12QS2QG4Dcr2_CherryBl35785_D1229CR2_Tum8_GFP_02102023.lsm	1.53648e+08		33	Z_QR12QS2QG4Dcr2_dlBl27650_D1229C_Tum6_GFP_03102023.lsm	1.47403e+07
	34	5 RECO_Z_QR12QS2QG4_CherryBl35785_D1229C_Tum3_GFP_01072023.tif	7.65044e+07							34	Z_QR12QS2QG4Dcr2_CherryBl35785_D1229CR2_Tum9_GFP_02102023.lsm	2.82378e+07		34	Z_QR12QS2QG4Dcr2_dlBl27650_D1229C_Tum7_GFP_03102023.lsm	5.7545e+07
	35	6 RECO_Z_QR12QS2QG4_CherryBl35785_D1229C_Tum4_GFP_01072023.tif	7.59318e+07							35	Z_QR12QS2QG4Dcr2_CherryBl35785_D1229C_Tum1_GFP_03102023.lsm	1.05709e+08		35	Z_QR12QS2QG4Dcr2_dlBl27650_D1229C_Tum8_GFP_03102023.lsm	4.97973e+07
	36	7 RECO_Z_QR12QS2QG4_CherryBl35785_D1229C_Tum5_GFP_01072023.tif	8.76867e+07							36	Z_QR12QS2QG4Dcr2_CherryBl35785_D1229C_Tum2_GFP_03102023.lsm	1.74244e+08		36	Z_QR12QS2QG4Dcr2_dlBl27650_D1229C_Tum9_GFP_03102023.lsm	2.06693e+07
										37	Z_QR12QS2QG4Dcr2_CherryBl35785_D1229C_Tum3_GFP_03102023.lsm	2.3383e+07		37	RECO_TZ_QR12QS2QG4Dcr2_dlBl27650_D1229C_Tum4_GFP_02102023.tif	1.09338e+08
		Mean	8.31524e+07			Mean	1.97262e+07			38	Z_QR12QS2QG4Dcr2_CherryBl35785_D1229C_Tum4_GFP_03102023.lsm	8.83791e+07
		Stdev.PA	2.61889e+07			Stdev.PA	2.00363e+07			39	Z_QR12QS2QG4Dcr2_CherryBl35785_D1229C_Tum5_GFP_03102023.lsm	5.70979e+07
		StDev.PA/2	1.30945e+07			StDev.PA/2	1.00182e+07			40	Z_QR12QS2QG4Dcr2_CherryBl35785_D1229C_Tum6_GFP_03102023.lsm	9.99645e+07
										41	Z_QR12QS2QG4Dcr2_CherryBl35785_D1229C_Tum7_GFP_03102023.lsm	8.95063e+07
										42	RECO_TTZ_QR12QS2QG4Dcr2_CherryBl35785_D1229CR2_Tum3_GFP_02102023.tif	9.61047e+07
Statistics										43	RECO_TZ_QR12QS2QG4Dcr2_CherryBl35785_D1229C_Tum4_GFP_03102023.tif	9.88008e+07
		Test for normal distribution									Mean	8.51896e+07			Mean	4.70815e+07
		Anderson-Darling test	Control	Dorsal IR-1	Control Dcr2	Dorsal IR-2 Dcr2					Stdev.PA	3.2833e+07			Stdev.PA	3.70949e+07
		A2*	0.4309	1.518	0.4648	1.458					StDev.PA/2	1.64165e+07			StDev.PA/2	1.85475e+07
		P value	0.2907	0.0005	0.2422	0.0008
		Passed normality test (alpha=0.05)?	Yes	No	Yes	No
		P value summary	ns	***	ns	***
		D'Agostino & Pearson test
		K2	1.587	5.973	1.659	9.153
		P value	0.4523	0.0505	0.4364	0.0103
		Passed normality test (alpha=0.05)?	Yes	Yes	Yes	No
		P value summary	ns	ns	ns	*
		Shapiro-Wilk test
		W	0.9694	0.8425	0.9729	0.8836
		P value	0.4105	0.0013	0.3952	0.0007
		Passed normality test (alpha=0.05)?	Yes	No	Yes	No
		P value summary	ns	**	ns	***
		Kolmogorov-Smirnov test
		KS distance	0.09037	0.2326	0.09721	0.1628
		P value	>0,1000	0.0012	>0,1000	0.0092
		Passed normality test (alpha=0.05)?	Yes	No	Yes	No
		P value summary	ns	**	ns	**
		Number of values	36	25	43	40
		Dorsal IR-1 / Welch's test (Prism9)			Dorsal IR-2 Dcr2 / Welch's test (Prism9)
		Table Analyzed	Fig4A_TumourGrowth		Table Analyzed	Fig4A_TumourGrowth
		Column B	Dorsal Bl32934		Column D	Dcr2 Dorsal Bl27650
		vs.	vs,		vs.	vs,
		Column A	Cherry RNAi		Column C	Dcr2 Cherry RNAi
		Unpaired t test with Welch's correction			Unpaired t test with Welch's correction
		P value	<0,0001		P value	<0,0001
		P value summary	****		P value summary	****
		Significantly different (P < 0.05)?	Yes		Significantly different (P < 0.05)?	Yes
		One- or two-tailed P value?	Two-tailed		One- or two-tailed P value?	Two-tailed
		Welch-corrected t, df	t=10,52, df=58,30		Welch-corrected t, df	t=5,205, df=78,34
		How big is the difference?			How big is the difference?
		Mean of column A	83152426		Mean of column C	85189604
		Mean of column B	19726191		Mean of column D	44808372
		Difference between means (B - A) ± SEM	-63426234 ± 6026880		Difference between means (D - C) ± SEM	-40381232 ± 7758865
		95% confidence interval	-75489012 to -51363456		95% confidence interval	-55826905 to -24935559
		R squared (eta squared)	0.6551		R squared (eta squared)	0.2569
		F test to compare variances			F test to compare variances
		F, DFn, Dfd	1,687, 35, 24		F, DFn, Dfd	1,252, 39, 42
		P value	0.1832		P value	0.4757
		P value summary	ns		P value summary	ns
		Significantly different (P < 0.05)?	No		Significantly different (P < 0.05)?	No
		Data analyzed			Data analyzed
		Sample size, column A	36		Sample size, column C	43
		Sample size, column B	25		Sample size, column D	40

## Sheet: Fig4B - Proliferation
	Fig4B - Dorsal Knock-Down proliferation
Goal
	Assessing a potential role of Dorsal on tumour cell proliferation
How	Dissection of day8 dorsalRNAi tumours and CherryRNAi tumours from these crosses at 29C:
	non Dcr2	♀ Act>|STOP>|QF, QUAS-mCD8::GFP;; UAS-Cherry RNAi/(TM6C)	x	♂ QUAS-RasV12/Y; Eya-KD, QUAS-scribIR; QUAS-Gal4
		♀ Act>|STOP>|QF, QUAS-mCD8::GFP;; UAS-dorsal RNAi Bl32934/(TM6C)
Data
	"Control"							"Dorsal IR-1"
	Act>|STOP>|QF, QUAS-mCD8::GFP/QUAS-RasV12; +/Eya-KD, QUAS-scribIR; UAS-Cherry RNAi/QUAS-Gal4							Act>|STOP>|QF, QUAS-mCD8::GFP/QUAS-RasV12; +/Eya-KD, QUAS-scribIR; UAS-Dorsal IR-1/QUAS-Gal4
	Tumour #	File Name	GFP Area	PH3 Area	Comments	Death Ratio (c-Dcp1 Area / Tumour Area)		Tumour #	File Name	GFP Area	PH3 Area	Comments	Death Ratio (c-Dcp1 Area / Tumour Area)
	1	QRQSQG4_CherryIR_01-1R1_D829C_GFP_PH3_080224,czi	39167.8	525.801		0.0134243		1	QRQSQG4_dl32934_01-1R1_D829C_GFP_PH3_080224.czi	8010.1	256.635		0.0320389
	2	QRQSQG4_CherryIR_01-2R1_D829C_GFP_PH3_080224,czi	111496	2676.56		0.0240059		2	QRQSQG4_dl32934_01-2R1_D829C_GFP_PH3_080224.czi	10465.4	76.39		0.0072993
	3	QRQSQG4_CherryIR_02-1R1_D829C_GFP_PH3_080224,czi	23744	563.395		0.0237279		3	QRQSQG4_dl32934_02-1R1_D829C_GFP_PH3_080224.czi	8943.42	46.52		0.00520159
	4	QRQSQG4_CherryIR_03-1R1_D829C_GFP_PH3_080224,czi	58098.7	493.872		0.00850057		4	QRQSQG4_dl32934_02-2R1_D829C_GFP_PH3_080224.czi	1121.47	50.64	Segm Pbm --> semiAuto	0.0451551
	5	QRQSQG4_CherryIR_03-2R1_D829C_GFP_PH3_080224,czi	40113.5	132.866		0.00331225		5	QRQSQG4_dl32934_03-1R1_D829C_GFP_PH3_080224.czi	4892.03	90.466		0.0184925
	6	QRQSQG4_CherryIR_04-1R1_D829C_GFP_PH3_080224,czi	97760.4	2946.24		0.0301373		6	QRQSQG4_dl32934_03-2R1_D829C_GFP_PH3_080224.czi	13993.6	27.981		0.00199956
	7	QRQSQG4_CherryIR_04-2R1_D829C_GFP_PH3_080224,czi	87391.8	2434.68		0.0278594		7	QRQSQG4_dl32934_04-1R1_D829C_GFP_PH3_080224.czi	1012.63	12.703	Segm Pbm --> semiAuto	0.0125445
	8	QRQSQG4_CherryIR_05-1R1_D829C_GFP_PH3_080224,czi	31259.8	855.736		0.0273749		8	QRQSQG4_dl32934_04-2R1_D829C_GFP_PH3_080224.czi	7296.84	121.708		0.0166795
	9	QRQSQG4_CherryIR_05-2R1_D829C_GFP_PH3_080224,czi	22677.3	288.392		0.0127172		9	QRQSQG4_dl32934_05-1R1_D829C_GFP_PH3_080224.czi	3242.7	16.136	Segm Pbm --> semiAuto	0.0049761
	10	QRQSQG4_CherryIR_06-1R1_D829C_GFP_PH3_080224,czi	60150.4	731.796		0.0121661		10	QRQSQG4_dl32934_05-2R1_D829C_GFP_PH3_080224.czi	1053.32	19.741	Segm Pbm --> semiAuto	0.0187417
	11	QRQSQG4_CherryIR_06-2R1_D829C_GFP_PH3_080224,czi	27553	105.916		0.00384409		11	QRQSQG4_dl32934_06-1R1_D829C_GFP_PH3_080224.czi	2270.4	14.935		0.00657813
	12	QRQSQG4_CherryIR_07-1R1_D829C_GFP_PH3_080224,czi	88885.1	12.531		0.00014098		12	QRQSQG4_dl32934_06-2R1_D829C_GFP_PH3_080224.czi	804.924	0	Segm Pbm --> semiAuto	0
	13	QRQSQG4_CherryIR_07-2R1_D829C_GFP_PH3_080224,czi	20886	188.313		0.00901625		13	QRQSQG4_dl32934_07-1R1_D829C_GFP_PH3_080224.czi	7042.78	61.112		0.00867725
	14	QRQSQG4_CherryIR_08-1R1_D829C_GFP_PH3_080224,czi	70363.4	892.128		0.0126789		14	QRQSQG4_dl32934_07-2R1_D829C_GFP_PH3_080224.czi	23295.6	281.183		0.0120702
	15	QRQSQG4_CherryIR_08-2R1_D829C_GFP_PH3_080224,czi	99801.8	2005.87		0.0200986		15	QRQSQG4_dl32934_08-1R1_D829C_GFP_PH3_080224.czi	4940.78	213.033		0.0431173
	16	QRQSQG4_CherryIR_09-1R1_D829C_GFP_PH3_080224,czi	51960.4	999.589		0.0192375		16	QRQSQG4_dl32934_08-2R1_D829C_GFP_PH3_080224.czi	259.896	0.515	Segm Pbm --> semiAuto	0.00198156
	17	QRQSQG4_CherryIR_09-2R1_D829C_GFP_PH3_080224,czi	44323.3	141.45		0.00319132		17	QRQSQG4_dl32934_09-1R1_D829C_GFP_PH3_080224.czi	15016.8	59.395		0.00395523
	18	QRQSQG4_CherryIR_10-1R1_D829C_GFP_PH3_080224,czi	527.518	0	segmentation PBM - manual tresholding	0		18	QRQSQG4_dl32934_10-1R1_D829C_GFP_PH3_080224.czi	5171.49	81.025		0.0156676
	19	QRQSQG4_CherryIR_10-2R1_D829C_GFP_PH3_080224,czi	29636.8	304.7		0.0102811		19	QRQSQG4_dl32934_01-1R2_D829C_GFP_PH3_080224.czi	353.109	24.719	Segm Pbm --> semiAuto	0.0700039
	20	QRQSQG4_CherryIR_01-1R2_D829C_GFP_PH3_080224,czi	29779.1	179.215		0.00601815		20	QRQSQG4_dl32934_02-1R2_D829C_GFP_PH3_080224.czi	8266.56	180.76		0.0218664
	21	QRQSQG4_CherryIR_02-1R2_D829C_GFP_PH3_080224,czi	55102.5	128.575		0.00233338		21	QRQSQG4_dl32934_03-1R2_D829C_GFP_PH3_080224.czi	1169.53	0.343	Segm Pbm --> semiAuto	0.000293279
	22	QRQSQG4_CherryIR_03-1R2_D829C_GFP_PH3_080224,czi	39583.6	436.537		0.0110282		22	QRQSQG4_dl32934_04-1R2_D829C_GFP_PH3_080224.czi	1707.69	97.332	Segm Pbm --> semiAuto	0.0569961
	23	QRQSQG4_CherryIR_04-1R2_D829C_GFP_PH3_080224,czi	34154.6	309.335		0.00905691		23	QRQSQG4_dl32934_05-1R2_D829C_GFP_PH3_080224.czi	1429.95	3.777	Segm Pbm --> semiAuto	0.00264136
	24	QRQSQG4_CherryIR_05-1R2_D829C_GFP_PH3_080224,czi	9980.95	126.858	segmentation PBM - manual tresholding	0.01271		24	QRQSQG4_dl32934_06-1R2_D829C_GFP_PH3_080224.czi	15477.2	282.556		0.0182562
	25	QRQSQG4_CherryIR_06-1R2_D829C_GFP_PH3_080224,czi	29894.3	352.766		0.0118005		25	QRQSQG4_dl32934_07-1R2_D829C_GFP_PH3_080224.czi	164.624	0	Segm Pbm --> semiAuto	0
	26	QRQSQG4_CherryIR_07-1R2_D829C_GFP_PH3_080224,czi	60212.4	126.515		0.00210115		26	QRQSQG4_dl32934_08-1R2_D829C_GFP_PH3_080224.czi	1022.76	0	Segm Pbm --> semiAuto	0
	27	QRQSQG4_CherryIR_08-1R2_D829C_GFP_PH3_080224,czi	68029.2	1071.17		0.0157458		27	QRQSQG4_dl32934_09-1R2_D829C_GFP_PH3_080224.czi	17219.6	127.888	Segm Pbm --> semiAuto	0.00742689
	28	QRQSQG4_CherryIR_09-1R2_D829C_GFP_PH3_080224,czi	40178	609.572		0.0151718		28	QRQSQG4_dl32934_01-1R3_D829C_GFP_PH3_080224.czi	736.087	0.343	Segm Pbm --> semiAuto	0.000465978
	29	QRQSQG4_CherryIR_10-1R2_D829C_GFP_PH3_080224,czi	800.289	0.343	segmentation PBM - manual tresholding	0.000428595		29	QRQSQG4_dl32934_02-1R3_D829C_GFP_PH3_080224.czi	2673.29	11.33		0.00423822
	30	QRQSQG4_CherryIR_01-1R3_D829C_GFP_PH3_080224,czi	23563	82.226		0.00348962		30	QRQSQG4_dl32934_03-1R3_D829C_GFP_PH3_080224.czi	5651.29	51.155		0.00905192
	31	QRQSQG4_CherryIR_02-1R3_D829C_GFP_PH3_080224,czi	70257.9	367.872		0.00523602		31	QRQSQG4_dl32934_04-1R3_D829C_GFP_PH3_080224.czi	846.466	17.681	Segm Pbm --> semiAuto	0.020888
	32	QRQSQG4_CherryIR_03-1R3_D829C_GFP_PH3_080224,czi	21252.8	39.139		0.00184159		32	QRQSQG4_dl32934_05-1R3_D829C_GFP_PH3_080224.czi	447.352	1.03	Segm Pbm --> semiAuto	0.00230244
	33	QRQSQG4_CherryIR_04-1R3_D829C_GFP_PH3_080224,czi	24630.1	157.586		0.00639811		33	QRQSQG4_dl32934_06-1R3_D829C_GFP_PH3_080224.czi	20105.6	239.297		0.011902
	34	QRQSQG4_CherryIR_05-1R3_D829C_GFP_PH3_080224,czi	6030.66	34.161		0.00566455		34	QRQSQG4_dl32934_07-1R3_D829C_GFP_PH3_080224.czi	327.36	0	Segm Pbm --> semiAuto	0
	35	QRQSQG4_CherryIR_06-1R3_D829C_GFP_PH3_080224,czi	19994.3	265.733		0.0132904		35	QRQSQG4_dl32934_08-1R3_D829C_GFP_PH3_080224.czi	3927.8	13.905		0.00354015
	36	QRQSQG4_CherryIR_07-1R3_D829C_GFP_PH3_080224,czi	33358.9	184.022		0.00551642
												Mean	0.0138585
					Mean	0.0108207						Stdev.PA	0.0166376
					Stdev.PA	0.00821544						StDev.PA/2	0.00831881
					StDev.PA/2	0.00410772
Statistics
		Test for normal distribution				Welch's test (Prism9)
		Anderson-Darling test	Cherry IR	Dorsal IR-1		Table Analyzed	Fig4B_Proliferation
		A2*	0.8321	2.722
		P value	0.0287	<0,0001		Column B	Dorsal IR-1
		Passed normality test (alpha=0.05)?	No	No		vs.	vs,
		P value summary	*	****		Column A	Cherry IR
		D'Agostino & Pearson test				Unpaired t test with Welch's correction
		K2	3.82	22.11		P value	0.3414
		P value	0.1481	<0,0001		P value summary	ns
		Passed normality test (alpha=0.05)?	Yes	No		Significantly different (P < 0.05)?	No
		P value summary	ns	****		One- or two-tailed P value?	Two-tailed
						Welch-corrected t, df	t=0,9607, df=49,34
		Shapiro-Wilk test
		W	0.9229	0.7667		How big is the difference?
		P value	0.0153	<0,0001		Mean of column A	1.081
		Passed normality test (alpha=0.05)?	No	No		Mean of column B	1.386
		P value summary	*	****		Difference between means (B - A) ± SEM	0,3049 ± 0,3174
						95% confidence interval	-0,3328 to 0,9426
		Kolmogorov-Smirnov test				R squared (eta squared)	0.01836
		KS distance	0.1282	0.2058
		P value	>0,1000	0.0007		F test to compare variances
		Passed normality test (alpha=0.05)?	Yes	No		F, DFn, Dfd	4,100, 34, 35
		P value summary	ns	***		P value	<0,0001
						P value summary	****
		Number of values	36	35		Significantly different (P < 0.05)?	Yes
						Data analyzed
						Sample size, column A	36
						Sample size, column B	35

## Sheet: Fig4C - Differentiation
	Fig4C - Dorsal Knock-Down differentiation
Goal
	Assessing a potential role of Dorsal on tumour cell differentiation
How	Dissection of day8 dorsalRNAi tumours and CherryRNAi tumours from these crosses at 29C:
	non Dcr2	♀ Act>|STOP>|QF, QUAS-mCD8::GFP;; UAS-Cherry RNAi/(TM6C)	x	♂ QUAS-RasV12/Y; Eya-KD, QUAS-scribIR; QUAS-Gal4
		♀ Act>|STOP>|QF, QUAS-mCD8::GFP;; UAS-dorsal RNAi Bl32934/(TM6C)
Data		"Control"
		Act>|STOP>|QF, QUAS-mCD8::GFP/QUAS-RasV12; +/Eya-KD, QUAS-scribIR; UAS-Cherry RNAi/QUAS-Gal4
			GFP Area			Elav Area			Differentiation Ratio (Elav Area / Tumour Area)
	Tumour #	File Name	Slice 1	Slice 2	Slice 3	Slice 1	Slice 2	Slice 3	Slice 1	Slice 2	Slice 3	Mean Slices
	1	QRQSQG4_CherryIR_01-1R1_D829C_GFP_Dcp1_Elav_070224.czi	91992.5	88779	83259.4	4914.34	5775.57	6985.96	0.0534211	0.0650556	0.083906	0.0674609
	2	QRQSQG4_CherryIR_01-2R1_D829C_GFP_Dcp1_Elav_070224.czi	57958.8	55292.9	52365.4	4864.56	3906.86	3421.4	0.0839314	0.0706575	0.065337	0.0733086
	3	QRQSQG4_CherryIR_02-1R1_D829C_GFP_Dcp1_Elav_070224.czi	103920	94062.1	89531.9	2878.6	2204.14	1363	0.0277001	0.0234328	0.0152236	0.0221189
	4	QRQSQG4_CherryIR_02-2R1_D829C_GFP_Dcp1_Elav_070224.czi	37518	37601	35875.7	5452.68	4496.35	4452.06	0.145335	0.11958	0.124097	0.129671
	5	QRQSQG4_CherryIR_03-1R1_D829C_GFP_Dcp1_Elav_070224.czi	108292	114912	116191	6762.46	7577.17	8441.14	0.0624463	0.0659387	0.0726489	0.0670113
	6	QRQSQG4_CherryIR_03-2R1_D829C_GFP_Dcp1_Elav_070224.czi	113376	110487	101588	5518.59	4454.63	5358.43	0.0486752	0.0403181	0.0527468	0.0472467
	7	QRQSQG4_CherryIR_04-1R1_D829C_GFP_Dcp1_Elav_070224.czi	61865.8	61975	60839.8	2666.26	3260.89	7330.15	0.0430974	0.0526163	0.120483	0.0720655
	8	QRQSQG4_CherryIR_04-2R1_D829C_GFP_Dcp1_Elav_070224.czi	111440	95233.7	75663.2	1378.79	498.678	338.003	0.0123725	0.00523636	0.00446721	0.00735867
	9	QRQSQG4_CherryIR_05-1R1_D829C_GFP_Dcp1_Elav_070224.czi	89946.5	86699.2	79267.4	6260.69	8705.33	14116.6	0.0696046	0.100408	0.178089	0.116034
	10	QRQSQG4_CherryIR_05-2R1_D829C_GFP_Dcp1_Elav_070224.czi	97947.5	95527.1	91698.5	7351.77	6660.49	6852.07	0.0750583	0.0697236	0.0747239	0.0731686
	11	QRQSQG4_CherryIR_06-1R1_D829C_GFP_Dcp1_Elav_070224.czi	77689.8	77728.6	73838.9	3194.63	3458.48	4127.27	0.0411203	0.0444943	0.0558956	0.0471701
	12	QRQSQG4_CherryIR_06-2R1_D829C_GFP_Dcp1_Elav_070224.czi	19571.2	21531.9	21787.5	3056.96	2489.1	2546.44	0.156197	0.1156	0.116876	0.129558
	13	QRQSQG4_CherryIR_07-1R1_D829C_GFP_Dcp1_Elav_070224.czi	65196.4	63063.5	58999.2	5127.38	4303.57	4003.85	0.0786451	0.0682418	0.0678627	0.0715832
	14	QRQSQG4_CherryIR_07-2R1_D829C_GFP_Dcp1_Elav_070224.czi	40066.6	38489.2	34140	4487.76	3678.03	3190.17	0.112008	0.0955601	0.0934438	0.100337
	15	QRQSQG4_CherryIR_08-1R1_D829C_GFP_Dcp1_Elav_070224.czi	123721	119513	105259	7886.67	4722.77	2757.07	0.0637454	0.0395169	0.0261931	0.0431518
	16	QRQSQG4_CherryIR_08-2R1_D829C_GFP_Dcp1_Elav_070224.czi	111347	113389	104277	10086.7	6180.87	7554.51	0.090588	0.0545105	0.0724466	0.0725151
	17	QRQSQG4_CherryIR_09-1R1_D829C_GFP_Dcp1_Elav_070224.czi	88289.1	86244.1	87407.1	2177.02	2005.7	3206.3	0.0246578	0.0232561	0.0366824	0.0281988
	18	QRQSQG4_CherryIR_10-1R1_D829C_GFP_Dcp1_Elav_070224.czi	89412.6	86495.2	83458.7	5945.86	3099.36	2807.36	0.0664991	0.0358327	0.0336377	0.0453232
	19	QRQSQG4_CherryIR_10-2R1_D829C_GFP_Dcp1_Elav_070224.czi	77559	77116.6	76153.6	6256.4	3107.43	3596.32	0.0806663	0.0402952	0.0472246	0.056062
	20	QRQSQG4_CherryIR_11-1R1_D829C_GFP_Dcp1_Elav_070224.czi	40751.6	39308.2	37345.1	1733.79	1918.67	2353.14	0.0425453	0.0488109	0.0630108	0.0514557
	21	QRQSQG4_CherryIR_11-2R1_D829C_GFP_Dcp1_Elav_070224.czi	42869.2	42205.9	39814.5	2914.14	3160.99	2929.24	0.0679774	0.0748944	0.0735723	0.0721481
	22	QRQSQG4_CherryIR_12-1R1_D829C_GFP_Dcp1_Elav_070224.czi	115164	109759	103791	7240.02	3784.64	3190.17	0.0628672	0.0344812	0.0307366	0.042695
	23	QRQSQG4_CherryIR_12-2R1_D829C_GFP_Dcp1_Elav_070224.czi	45877	40971.5	34893.2	8256.6	7253.76	4969.27	0.179972	0.177044	0.142414	0.166477
	24	QRQSQG4_CherryIR_13-1R1_D829C_GFP_Dcp1_Elav_070224.czi	68726.1	66115.8	61143.5	2635.53	2478.8	2029.05	0.0383483	0.0374918	0.033185	0.0363417
	25	QRQSQG4_CherryIR_13-2R1_D829C_GFP_Dcp1_Elav_070224.czi	72858.9	69094.4	66677.2	5434.31	5394.65	6325.58	0.0745867	0.0780766	0.0948687	0.0825107
	26	QRQSQG4_CherryIR_01-1R2_D829C_GFP_Dcp1_Elav_070224.czi	47479.5	39831.8	32883.8	1790.95	1919.87	2312.12	0.0377205	0.0481994	0.0703118	0.0520772
	27	QRQSQG4_CherryIR_01-2R2_D829C_GFP_Dcp1_Elav_070224.czi	75874.8	70067.2	65356.8	10532.5	10371.1	10330.5	0.138814	0.148017	0.158063	0.148298
	28	QRQSQG4_CherryIR_02-1R2_D829C_GFP_Dcp1_Elav_070224.czi	96640.8	94130.6	89208	4366.4	5727.16	4527.76	0.0451817	0.0608428	0.0507551	0.0522599
	29	QRQSQG4_CherryIR_02-2R2_D829C_GFP_Dcp1_Elav_070224.czi	92710.6	90162.1	85721.2	2892.85	1706.49	1524.02	0.031203	0.0189269	0.0177788	0.0226362
	30	QRQSQG4_CherryIR_03-1R2_D829C_GFP_Dcp1_Elav_070224.czi	92541.3	88580.4	72932.9	9254.48	10528.4	12260.5	0.100004	0.118857	0.168106	0.128989
	31	QRQSQG4_CherryIR_03-2R2_D829C_GFP_Dcp1_Elav_070224.czi	59644.5	67138.6	71315.7	10176.1	10880.8	10921.3	0.170613	0.162065	0.153141	0.161939
	32	QRQSQG4_CherryIR_04-1R2_D829C_GFP_Dcp1_Elav_070224.czi	45591.4	45999.1	44899.9	420.572	452.33	312.94	0.00922481	0.00983345	0.00696972	0.00867599
	33	QRQSQG4_CherryIR_04-2R2_D829C_GFP_Dcp1_Elav_070224.czi	42589.7	41084.4	38582.4	581.591	684.932	834.278	0.0136557	0.0166713	0.0216233	0.0173168
	34	QRQSQG4_CherryIR_05-1R2_D829C_GFP_Dcp1_Elav_070224.czi	62087.1	58253.7	53877.4	4526.9	4227.18	7044.5	0.0729121	0.072565	0.130751	0.0920759
	35	QRQSQG4_CherryIR_06-1R2_D829C_GFP_Dcp1_Elav_070224.czi	45169.1	46592	42875	3768.16	3288.02	2926.67	0.0834233	0.0705704	0.0682604	0.0740847
	36	QRQSQG4_CherryIR_07-1R2_D829C_GFP_Dcp1_Elav_070224.czi	52935.3	50354.7	48500.7	6343.43	4489.14	2893.54	0.119834	0.0891503	0.0596597	0.0895479
	37	QRQSQG4_CherryIR_07-2R2_D829C_GFP_Dcp1_Elav_070224.czi	88995	89826.2	88242.9	1897.55	2136.16	2455.63	0.021322	0.0237811	0.027828	0.0243104
	38	QRQSQG4_CherryIR_08-1R2_D829C_GFP_Dcp1_Elav_070224.czi	73079.7	70423	59931.2	13603.4	15406.2	14748.2	0.186144	0.218766	0.246085	0.216999
	39	QRQSQG4_CherryIR_08-2R2_D829C_GFP_Dcp1_Elav_070224.czi	52859.9	55705.9	53518.9	5194.32	7183.72	5089.44	0.0982658	0.128958	0.0950961	0.10744
	40	QRQSQG4_CherryIR_09-1R2_D829C_GFP_Dcp1_Elav_070224.czi	91826.2	89709.1	84796.6	1946.82	1383.77	1642.98	0.0212011	0.0154251	0.0193755	0.0186672
	41	QRQSQG4_CherryIR_09-2R2_D829C_GFP_Dcp1_Elav_070224.czi	38147.3	33918.5	23891.6	5419.72	8093.18	9196.63	0.142074	0.238606	0.384932	0.255204
	42	QRQSQG4_CherryIR_10-1R2_D829C_GFP_Dcp1_Elav_070224.czi	84598.7	87259.8	87572.4	2732.17	2922.2	3702.75	0.0322957	0.0334885	0.0422822	0.0360221
	43	QRQSQG4_CherryIR_10-2R2_D829C_GFP_Dcp1_Elav_070224.czi	65446.4	63710.3	59760.1	1773.27	2407.73	2324.3	0.027095	0.0377919	0.038894	0.0345936
	44	QRQSQG4_CherryIR_11-1R2_D829C_GFP_Dcp1_Elav_070224.czi	30019.9	29793.9	29020.3	2798.09	1668.21	1054.86	0.0932078	0.0559919	0.0363491	0.0618496
	45	QRQSQG4_CherryIR_11-2R2_D829C_GFP_Dcp1_Elav_070224.czi	41445.4	44287.6	43583.3	3005.98	2640.85	2382.16	0.0725285	0.0596295	0.0546575	0.0622719
	46	QRQSQG4_CherryIR_12-1R2_D829C_GFP_Dcp1_Elav_070224.czi	80970.3	89483.2	90560.9	5399.29	4612.9	3767.3	0.0666824	0.0515505	0.0415996	0.0532775
	47	QRQSQG4_CherryIR_12-2R2_D829C_GFP_Dcp1_Elav_070224.czi	64739.8	58203.2	52592.8	6795.07	4958.8	4701.83	0.10496	0.0851981	0.0894005	0.0931861
	48	QRQSQG4_CherryIR_01-1R3_D829C_GFP_Dcp1_Elav_070224.czi	58311.9	52877.8	46214.7	12367.7	9133.97	7110.93	0.212096	0.172737	0.153867	0.179567
	49	QRQSQG4_CherryIR_01-2R3_D829C_GFP_Dcp1_Elav_070224.czi	75688.2	72013.6	70489.1	4562.61	2435.89	1635.08	0.0602816	0.0338253	0.0231962	0.0391011
	50	QRQSQG4_CherryIR_02-1R3_D829C_GFP_Dcp1_Elav_070224.czi	81178.7	77425.1	71125.5	2533.91	601.847	317.403	0.0312139	0.00777328	0.00446258	0.0144833
	51	QRQSQG4_CherryIR_02-2R3_D829C_GFP_Dcp1_Elav_070224.czi	79697.2	72701.7	65605.3	12637.9	7746.08	3407.32	0.158574	0.106546	0.0519367	0.105686
	52	QRQSQG4_CherryIR_03-1R3_D829C_GFP_Dcp1_Elav_070224.czi	50945.5	52284.9	51527.8	2127.75	3118.76	6577.75	0.0417652	0.0596494	0.127654	0.0763563
	53	QRQSQG4_CherryIR_03-2R3_D829C_GFP_Dcp1_Elav_070224.czi	75322.4	75048.5	72399.5	3425.69	3410.93	3075.5	0.0454803	0.0454497	0.0424795	0.0444698
	54	QRQSQG4_CherryIR_04-1R3_D829C_GFP_Dcp1_Elav_070224.czi	131219	130032	126976	1601.61	1362.14	1158.03	0.0122056	0.0104754	0.00912006	0.0106004
	55	QRQSQG4_CherryIR_04-2R3_D829C_GFP_Dcp1_Elav_070224.czi	24542.7	23322.2	23367.3	6531.23	5622.62	6017.27	0.266117	0.241085	0.257508	0.254903
	56	QRQSQG4_CherryIR_05-1R3_D829C_GFP_Dcp1_Elav_070224.czi	54890.3	51477.2	47049.3	5295.78	4296.02	3161.67	0.0964792	0.0834548	0.0671991	0.0823777
	57	QRQSQG4_CherryIR_05-2R3_D829C_GFP_Dcp1_Elav_070224.czi	28131.6	25732.8	22526	2700.24	3286.13	3858.62	0.095986	0.127702	0.171296	0.131661
	58	QRQSQG4_CherryIR_06-1R3_D829C_GFP_Dcp1_Elav_070224.czi	58397.6	56155.5	52769.6	3500.36	4861.99	4592.13	0.0599402	0.0865808	0.0870223	0.0778478
	59	QRQSQG4_CherryIR_06-2R3_D829C_GFP_Dcp1_Elav_070224.czi	78780	69859.6	56714.4	5517.05	8167.17	8273.26	0.070031	0.116908	0.145876	0.110938
	60	QRQSQG4_CherryIR_07-1R3_D829C_GFP_Dcp1_Elav_070224.czi	36495.5	36474.3	34005.2	7148.87	9061.87	7155.39	0.195883	0.248446	0.21042	0.21825
	61	QRQSQG4_CherryIR_07-2R3_D829C_GFP_Dcp1_Elav_070224.czi	41181.4	42352	42381.3	6699.63	6468.23	4993.48	0.162686	0.152726	0.117823	0.144411
	62	QRQSQG4_CherryIR_08-1R3_D829C_GFP_Dcp1_Elav_070224.czi	45968.2	47344.9	45901.1	4918.81	3413.16	2982.63	0.107005	0.0720913	0.0649795	0.0813585
	63	QRQSQG4_CherryIR_08-2R3_D829C_GFP_Dcp1_Elav_070224.czi	71304.2	65132.6	57698.2	9662.69	7731.83	5571.98	0.135514	0.118709	0.0965711	0.116931
											Mean	0.0828831
											Stdev.PA	0.0573173
											StDev.PA/2	0.0286587
		"Dorsal IR-1"
		Act>|STOP>|QF, QUAS-mCD8::GFP/QUAS-RasV12; +/Eya-KD, QUAS-scribIR; UAS-Dorsal IR-1/QUAS-Gal4
			GFP Area			Elav Area			Differentiation Ratio (Elav Area / Tumour Area)
	Tumour #	File Name	Slice 1	Slice 2	Slice 3	Slice 1	Slice 2	Slice 3	Slice 1	Slice 2	Slice 3	Mean Slices
	1	QRQSQG4_dl32934_01-1R1_D829C_GFP_Dcp1_Elav_070224.czi	4438.5	4760.19	4057.75	2860.41	3194.63	3100.05	0.644454	0.671114	0.763982	0.693183
	2	QRQSQG4_dl32934_01-2R1_D829C_GFP_Dcp1_Elav_070224.czi	17899.2	17709.7	15233.6	3505.86	3925.05	3753.22	0.195867	0.221633	0.246377	0.221292
	3	QRQSQG4_dl32934_02-1R1_D829C_GFP_Dcp1_Elav_070224.czi	21082.9	24522.1	26679.6	7930.27	7131.53	6835.76	0.376148	0.290821	0.256217	0.307729
	4	QRQSQG4_dl32934_02-2R1_D829C_GFP_Dcp1_Elav_070224.czi	51320.5	42534.8	35804.1	12010.9	11081	10042.2	0.234036	0.260515	0.280477	0.258343
	5	QRQSQG4_dl32934_03-1R1_D829C_GFP_Dcp1_Elav_070224.czi	15903.3	17443.8	16355.6	1797.82	1597.14	1658.77	0.113047	0.0915595	0.101419	0.102008
	6	QRQSQG4_dl32934_03-2R1_D829C_GFP_Dcp1_Elav_070224.czi	25008.6	28462.4	24335.3	2981.26	2812.17	2444.47	0.119209	0.0988028	0.100449	0.106154
	7	QRQSQG4_dl32934_04-1R1_D829C_GFP_Dcp1_Elav_070224.czi	15541.1	18911.7	21862.5	2100.11	2448.59	3705.84	0.135133	0.129475	0.169506	0.144705
	8	QRQSQG4_dl32934_04-2R1_D829C_GFP_Dcp1_Elav_070224.czi	7160.37	8262.1	4721.91	2625.74	3841.63	2440.52	0.366705	0.46497	0.51685	0.449508
	9	QRQSQG4_dl32934_05-1R1_D829C_GFP_Dcp1_Elav_070224.czi	8350.68	11263.8	11170.1	1461.36	1915.06	2874.48	0.174999	0.17002	0.257338	0.200786
	10	QRQSQG4_dl32934_05-2R1_D829C_GFP_Dcp1_Elav_070224.czi	11584.6	14250.2	15727.5	3923.17	6427.03	8884.03	0.338653	0.451014	0.564872	0.451513
	11	QRQSQG4_dl32934_06-1R1_D829C_GFP_Dcp1_Elav_070224.czi	7678.27	10703.3	6939.96	3236.17	6233.22	4442.27	0.421471	0.582364	0.640101	0.547979
	12	QRQSQG4_dl32934_06-2R1_D829C_GFP_Dcp1_Elav_070224.czi	85980.9	75842.7	56501.9	39683	46164.1	25194.2	0.461532	0.608681	0.445899	0.505371
	13	QRQSQG4_dl32934_07-1R1_D829C_GFP_Dcp1_Elav_070224.czi	9130.36	12972.9	16712	2717.07	1935.66	1745.46	0.297586	0.149209	0.104444	0.183746
	14	QRQSQG4_dl32934_07-2R1_D829C_GFP_Dcp1_Elav_070224.czi	18565.6	20263.3	17779.2	694.202	1142.24	1430.46	0.0373918	0.0563698	0.0804569	0.0580728
	15	QRQSQG4_dl32934_08-1R1_D829C_GFP_Dcp1_Elav_070224.czi	13782.1	16938.9	17815.1	5105.06	5170.64	5455.25	0.370413	0.305252	0.306215	0.327293
	16	QRQSQG4_dl32934_01-1R2_D829C_GFP_Dcp1_Elav_070224.czi	6586.68	7763.76	6600.07	2524.12	3111.55	2373.74	0.383216	0.400778	0.359655	0.381216
	17	QRQSQG4_dl32934_01-2R2_D829C_GFP_Dcp1_Elav_070224.czi	5136.99	6379.14	6122.5	1153.23	1102.07	1278.54	0.224495	0.172762	0.208826	0.202028
	18	QRQSQG4_dl32934_02-1R2_D829C_GFP_Dcp1_Elav_070224.czi	50145.3	47705.6	39370.2	4902.15	8878.88	9806.37	0.0977591	0.186118	0.249081	0.177653
	19	QRQSQG4_dl32934_02-2R2_D829C_GFP_Dcp1_Elav_070224.czi	18121.9	16824.9	15857.1	1386.86	1482.82	2132.04	0.0765296	0.088132	0.134453	0.099705
	20	QRQSQG4_dl32934_03-1R2_D829C_GFP_Dcp1_Elav_070224.czi	14211.7	15368.7	15797.2	2555.53	2606.35	2631.75	0.179819	0.169587	0.166596	0.172001
	21	QRQSQG4_dl32934_03-2R2_D829C_GFP_Dcp1_Elav_070224.czi	20624.7	21070.5	17263.4	7382.5	6685.9	2363.79	0.357945	0.317311	0.136925	0.270727
	22	QRQSQG4_dl32934_04-1R2_D829C_GFP_Dcp1_Elav_070224.czi	23817.3	24442.3	23633.8	2495.28	2207.75	983.967	0.104768	0.0903249	0.041634	0.0789089
	23	QRQSQG4_dl32934_04-2R2_D829C_GFP_Dcp1_Elav_070224.czi	16231.5	14890.3	13532.8	2963.4	2631.75	2303.71	0.182571	0.176743	0.170231	0.176515
	24	QRQSQG4_dl32934_05-1R2_D829C_GFP_Dcp1_Elav_070224.czi	28518.6	30797.4	26957.8	5118.62	6599.89	5894.53	0.179484	0.2143	0.218658	0.204147
	25	QRQSQG4_dl32934_05-2R2_D829C_GFP_Dcp1_Elav_070224.czi	12788.3	14856.8	15833.3	4216.71	3594.26	3043.23	0.329731	0.241926	0.192205	0.254621
	26	QRQSQG4_dl32934_06-1R2_D829C_GFP_Dcp1_Elav_070224.czi	21562.1	21280.4	21185.2	1685.55	1588.22	1838.85	0.0781718	0.0746328	0.0867987	0.0798677
	27	QRQSQG4_dl32934_06-2R2_D829C_GFP_Dcp1_Elav_070224.czi	55496.8	55145.4	55099.8	1946.99	1924.33	3360.63	0.0350829	0.0348956	0.0609917	0.0436568
	28	QRQSQG4_dl32934_07-1R2_D829C_GFP_Dcp1_Elav_070224.czi	47340	48470.7	46559.9	5471.56	5199.82	4801.05	0.11558	0.107278	0.103115	0.108658
	29	QRQSQG4_dl32934_07-2R2_D829C_GFP_Dcp1_Elav_070224.czi	13177.1	14644.2	14465.1	3926.09	5722.53	5592.24	0.297947	0.390772	0.386602	0.35844
	30	QRQSQG4_dl32934_08-1R2_D829C_GFP_Dcp1_Elav_070224.czi	26007	24145.3	20597.6	5271.57	4987.99	3592.37	0.202698	0.206582	0.174408	0.194563
	31	QRQSQG4_dl32934_08-2R2_D829C_GFP_Dcp1_Elav_070224.czi	10741.9	10597	8494.7	1786.66	2823.5	3294.03	0.166326	0.266442	0.387774	0.273514
	32	QRQSQG4_dl32934_09-1R2_D829C_GFP_Dcp1_Elav_070224.czi	46366.8	52723.6	54722.6	4247.95	5000.69	5615.24	0.0916162	0.0948472	0.102613	0.0963587
	33	QRQSQG4_dl32934_09-2R2_D829C_GFP_Dcp1_Elav_070224.czi	26948.4	27167.4	26791.1	1366.77	3562.33	6810.87	0.0507182	0.131125	0.254221	0.145355
	34	QRQSQG4_dl32934_10-1R2_D829C_GFP_Dcp1_Elav_070224.czi	63031.4	53061.5	36557.3	4728.43	5692.15	2806.5	0.0750171	0.107275	0.0767699	0.0863539
	35	QRQSQG4_dl32934_10-2R2_D829C_GFP_Dcp1_Elav_070224.czi	12047.4	12746.6	9213.45	6824.26	6944.59	5092.7	0.56645	0.544819	0.552746	0.554672
	36	QRQSQG4_dl32934_11-1R2_D829C_GFP_Dcp1_Elav_070224.czi	52228.2	52948.3	46317.2	10643.4	12857.3	9450.86	0.203786	0.242828	0.204046	0.216887
	37	QRQSQG4_dl32934_11-2R2_D829C_GFP_Dcp1_Elav_070224.czi	44905.1	47581.7	41535.4	6710.44	6543.93	6534.49	0.149436	0.137531	0.157324	0.148097
	38	QRQSQG4_dl32934_12-1R2_D829C_GFP_Dcp1_Elav_070224.czi	21745.5	23179.5	22901.3	4190.96	3334.71	2046.04	0.192728	0.143864	0.0893418	0.141978
	39	QRQSQG4_dl32934_01-1R3_D829C_GFP_Dcp1_Elav_070224.czi
	40	QRQSQG4_dl32934_01-2R3_D829C_GFP_Dcp1_Elav_070224.czi	8456.59	7039.01	5199.65	1676.45	1487.62	1200.09	0.198242	0.21134	0.230802	0.213461
	41	QRQSQG4_dl32934_02-1R3_D829C_GFP_Dcp1_Elav_070224.czi	3668.08	4335.5	5234.84	1079.58	1267.9	1744.77	0.294319	0.292445	0.333301	0.306688
	42	QRQSQG4_dl32934_02-2R3_D829C_GFP_Dcp1_Elav_070224.czi	13059.9	10085	8944.8	1267.72	1346.86	2091.53	0.0970702	0.133551	0.233826	0.154816
	43	QRQSQG4_dl32934_03-1R3_D829C_GFP_Dcp1_Elav_070224.czi	8498.65	12168.8	14557.1	2054.11	2424.04	2955.34	0.241698	0.199202	0.203016	0.214639
	44	QRQSQG4_dl32934_03-2R3_D829C_GFP_Dcp1_Elav_070224.czi	12341.6	11128.9	7743.16	4556.94	4342.71	2952.93	0.369233	0.390221	0.38136	0.380271
	45	QRQSQG4_dl32934_04-1R3_D829C_GFP_Dcp1_Elav_070224.czi	8693.66	9445.02	9636.25	1250.04	2122.6	2348.51	0.143788	0.224732	0.243716	0.204079
	46	QRQSQG4_dl32934_04-2R3_D829C_GFP_Dcp1_Elav_070224.czi	6210.56	5600.65	4076.98	2440.01	1829.58	983.967	0.39288	0.326672	0.241347	0.3203
	47	QRQSQG4_dl32934_05-1R3_D829C_GFP_Dcp1_Elav_070224.czi	8444.92	9363.65	9122.47	1690.01	1462.22	1091.43	0.200122	0.156159	0.119642	0.158641
	48	QRQSQG4_dl32934_05-2R3_D829C_GFP_Dcp1_Elav_070224.czi	12867.5	12103	12565.2	3817.42	1587.88	741.237	0.296673	0.131196	0.0589915	0.162287
	49	QRQSQG4_dl32934_06-1R3_D829C_GFP_Dcp1_Elav_070224.czi	39302.2	37157.1	26457.6	14762.1	8196.35	3929.18	0.375604	0.220586	0.148508	0.248233
	50	QRQSQG4_dl32934_06-2R3_D829C_GFP_Dcp1_Elav_070224.czi	8323.73	7626.09	5797.55	2323.28	2642.74	2585.06	0.279115	0.346539	0.445889	0.357181
	51	QRQSQG4_dl32934_07-1R3_D829C_GFP_Dcp1_Elav_070224.czi	44885.4	44589.6	41312.7	6332.96	7880.32	10798.8	0.141092	0.17673	0.26139	0.193071
	52	QRQSQG4_dl32934_07-2R3_D829C_GFP_Dcp1_Elav_070224.czi	17896.8	19853.2	18724.6	3138.5	4997.43	6357.16	0.175366	0.251719	0.339509	0.255531
	53	QRQSQG4_dl32934_08-1R3_D829C_GFP_Dcp1_Elav_070224.czi	5820.89	5519.28	4586.12	3650.91	2744.36	1793.35	0.627208	0.497232	0.391039	0.50516
	54	QRQSQG4_dl32934_08-2R3_D829C_GFP_Dcp1_Elav_070224.czi	7126.55	8034.99	6879.88	2846.67	3760.43	2816.98	0.399446	0.468007	0.409452	0.425635
	55	QRQSQG4_dl32934_09-1R3_D829C_GFP_Dcp1_Elav_070224.czi	12003.5	11345	10397.1	3259.95	2543.47	2608.58	0.271583	0.224194	0.250895	0.24889
	56	QRQSQG4_dl32934_09-2R3_D829C_GFP_Dcp1_Elav_070224.czi	18643.8	20163.8	17591	1065.38	815.352	906.076	0.0571437	0.0404364	0.0515078	0.049696
	57	QRQSQG4_dl32934_10-1R3_D829C_GFP_Dcp1_Elav_070224.czi	2360.91	3057.73	2845.82	909.466	1082.29	997.142	0.385218	0.353951	0.350389	0.363186
	58	QRQSQG4_dl32934_10-2R3_D829C_GFP_Dcp1_Elav_070224.czi	8704.73	9578.53	9216.07	894.488	1104.13	1346.9	0.102759	0.115271	0.146147	0.121393
											Mean	0.243978
Statistics											Stdev.PA	0.141808
											StDev.PA/2	0.0709042
		Test for normal distribution				Welch's test (Prism9)
		Anderson-Darling test	Cherry IR	Dorsal IR-1		Table Analyzed	Fig4C_Differentiation
		A2*	1.536	1.024
		P value	0.0005	0.0099		Column B	Dorsal IR-1
		Passed normality test (alpha=0.05)?	No	No		vs.	vs,
		P value summary	***	**		Column A	Cherry ir
		D'Agostino & Pearson test				Unpaired t test with Welch's correction
		K2	12.55	6.916		P value	<0,0001
		P value	0.0019	0.0315		P value summary	****
		Passed normality test (alpha=0.05)?	No	No		Significantly different (P < 0.05)?	Yes
		P value summary	**	*		One- or two-tailed P value?	Two-tailed
						Welch-corrected t, df	t=7,669, df=70,66
		Shapiro-Wilk test
		W	0.9176	0.9328		How big is the difference?
		P value	0.0004	0.0035		Mean of column A	8.32
		Passed normality test (alpha=0.05)?	No	No		Mean of column B	23.99
		P value summary	***	**		Difference between means (B - A) ± SEM	15,67 ± 2,044
						95% confidence interval	11,60 to 19,75
		Kolmogorov-Smirnov test				R squared (eta squared)	0.4543
		KS distance	0.1299	0.1423
		P value	0.0101	0.0058		F test to compare variances
		Passed normality test (alpha=0.05)?	No	No		F, DFn, Dfd	6,850, 56, 62
		P value summary	*	**		P value	<0,0001
						P value summary	****
		Number of values	63	57		Significantly different (P < 0.05)?	Yes
						Data analyzed
						Sample size, column A	63
						Sample size, column B	57

## Sheet: Fig4D - Death
	Fig4D - Dorsal Knock-Down death
Goal
	Assessing a potential role of Dorsal on tumour apoptosis
How	Dissection of day8 dorsalRNAi tumours and CherryRNAi tumours from these crosses at 29C:
	non Dcr2	♀ Act>|STOP>|QF, QUAS-mCD8::GFP;; UAS-Cherry RNAi/(TM6C)	x	♂ QUAS-RasV12/Y; Eya-KD, QUAS-scribIR; QUAS-Gal4
		♀ Act>|STOP>|QF, QUAS-mCD8::GFP;; UAS-dorsal RNAi Bl32934/(TM6C)
Data
	"Control"
	Act>|STOP>|QF, QUAS-mCD8::GFP/QUAS-RasV12; +/Eya-KD, QUAS-scribIR; UAS-Cherry RNAi/QUAS-Gal4
			GFP Area			Dcp1 Area			Death Ratio (c-Dcp1 Area / Tumour Area)
	Tumour #	File Name	Slice 1	Slice 2	Slice 3	Slice 1	Slice 2	Slice 3	Slice 1	Slice 2	Slice3	Mean Slices
	1	QRQSQG4_CherryIR_01-1R1_D829C_GFP_Dcp1_Elav_070224.czi	91992.5	88779	83259.4	457.48	267.965	272.599	0.00497301	0.00301834	0.00327409	0.00375515
	2	QRQSQG4_CherryIR_01-2R1_D829C_GFP_Dcp1_Elav_070224.czi	57958.8	55292.9	52365.4	192.777	168.057	158.444	0.0033261	0.0030394	0.00302574	0.00313041
	3	QRQSQG4_CherryIR_02-1R1_D829C_GFP_Dcp1_Elav_070224.czi	103920	94062.1	89531.9	380.403	344.526	188.313	0.00366053	0.00366275	0.00210331	0.0031422
	4	QRQSQG4_CherryIR_02-2R1_D829C_GFP_Dcp1_Elav_070224.czi	37518	37601	35875.7	150.548	156.556	63.515	0.00401269	0.00416361	0.00177042	0.00331557
	5	QRQSQG4_CherryIR_03-1R1_D829C_GFP_Dcp1_Elav_070224.czi	108292	114912	116191	2229.72	2119.17	1194.08	0.0205898	0.0184416	0.0102769	0.0164361
	6	QRQSQG4_CherryIR_03-2R1_D829C_GFP_Dcp1_Elav_070224.czi	113376	110487	101588	510.18	404.608	459.196	0.0044999	0.00366204	0.00452019	0.00422737
	7	QRQSQG4_CherryIR_04-1R1_D829C_GFP_Dcp1_Elav_070224.czi	61865.8	61975	60839.8	366.499	236.035	272.084	0.00592409	0.00380855	0.00447214	0.00473493
	8	QRQSQG4_CherryIR_04-2R1_D829C_GFP_Dcp1_Elav_070224.czi	111440	95233.7	75663.2	433.619	390.703	230.027	0.00389104	0.00410257	0.00304014	0.00367792
	9	QRQSQG4_CherryIR_05-1R1_D829C_GFP_Dcp1_Elav_070224.czi	89946.5	86699.2	79267.4	880.97	1161.64	798.401	0.00979438	0.0133985	0.0100723	0.0110884
	10	QRQSQG4_CherryIR_05-2R1_D829C_GFP_Dcp1_Elav_070224.czi	97947.5	95527.1	91698.5	787.929	558.76	376.798	0.0080444	0.00584923	0.0041091	0.00600091
	11	QRQSQG4_CherryIR_06-1R1_D829C_GFP_Dcp1_Elav_070224.czi	77689.8	77728.6	73838.9	527.003	694.202	363.409	0.00678342	0.0089311	0.00492165	0.00687872
	12	QRQSQG4_CherryIR_06-2R1_D829C_GFP_Dcp1_Elav_070224.czi	19571.2	21531.9	21787.5	201.188	152.608	73.815	0.0102798	0.00708752	0.00338795	0.00691842
	13	QRQSQG4_CherryIR_07-1R1_D829C_GFP_Dcp1_Elav_070224.czi	65196.4	63063.5	58999.2	355.684	340.063	309.335	0.00545558	0.00539239	0.00524303	0.00536367
	14	QRQSQG4_CherryIR_07-2R1_D829C_GFP_Dcp1_Elav_070224.czi	40066.6	38489.2	34140	315.343	246.85	170.632	0.00787047	0.00641348	0.00499801	0.00642732
	15	QRQSQG4_CherryIR_08-1R1_D829C_GFP_Dcp1_Elav_070224.czi	123721	119513	105259	1407.8	943.455	634.635	0.0113788	0.00789418	0.00602926	0.00843408
	16	QRQSQG4_CherryIR_08-2R1_D829C_GFP_Dcp1_Elav_070224.czi	111347	113389	104277	1397.33	904.659	655.578	0.0125493	0.0079784	0.0062869	0.00893821
	17	QRQSQG4_CherryIR_09-1R1_D829C_GFP_Dcp1_Elav_070224.czi	88289.1	86244.1	87407.1	445.12	243.932	176.64	0.00504162	0.00282839	0.00202089	0.00329697
	18	QRQSQG4_CherryIR_10-1R1_D829C_GFP_Dcp1_Elav_070224.czi	89412.6	86495.2	83458.7	884.06	740.722	808.872	0.00988742	0.00856373	0.00969188	0.00938101
	19	QRQSQG4_CherryIR_10-2R1_D829C_GFP_Dcp1_Elav_070224.czi	77559	77116.6	76153.6	530.951	200.158	275.518	0.00684577	0.00259552	0.00361792	0.00435307
	20	QRQSQG4_CherryIR_11-1R1_D829C_GFP_Dcp1_Elav_070224.czi	40751.6	39308.2	37345.1	66.09	41.714	41.714	0.00162178	0.0010612	0.00111699	0.00126666
	21	QRQSQG4_CherryIR_11-2R1_D829C_GFP_Dcp1_Elav_070224.czi	42869.2	42205.9	39814.5	385.896	268.308	113.984	0.00900171	0.00635712	0.00286288	0.0060739
	22	QRQSQG4_CherryIR_12-1R1_D829C_GFP_Dcp1_Elav_070224.czi	115164	109759	103791	470.698	281.869	266.248	0.0040872	0.00256807	0.00256524	0.0030735
	23	QRQSQG4_CherryIR_12-2R1_D829C_GFP_Dcp1_Elav_070224.czi	45877	40971.5	34893.2	742.782	731.109	501.768	0.0161907	0.0178443	0.0143801	0.0161384
	24	QRQSQG4_CherryIR_13-1R1_D829C_GFP_Dcp1_Elav_070224.czi	68726.1	66115.8	61143.5	296.46	356.371	390.36	0.00431364	0.0053901	0.00638433	0.00536269
	25	QRQSQG4_CherryIR_13-2R1_D829C_GFP_Dcp1_Elav_070224.czi	72858.9	69094.4	66677.2	429.67	216.123	244.275	0.00589729	0.00312794	0.00366355	0.00422959
	26	QRQSQG4_CherryIR_01-1R2_D829C_GFP_Dcp1_Elav_070224.czi	47479.5	39831.8	32883.8	102.311	71.583	138.703	0.00215485	0.00179713	0.00421798	0.00272332
	27	QRQSQG4_CherryIR_01-2R2_D829C_GFP_Dcp1_Elav_070224.czi	75874.8	70067.2	65356.8	153.809	140.763	84.629	0.00202714	0.00200897	0.00129488	0.001777
	28	QRQSQG4_CherryIR_02-1R2_D829C_GFP_Dcp1_Elav_070224.czi	96640.8	94130.6	89208	623.305	716.174	273.629	0.00644971	0.0076083	0.00306731	0.00570844
	29	QRQSQG4_CherryIR_02-2R2_D829C_GFP_Dcp1_Elav_070224.czi	92710.6	90162.1	85721.2	254.918	287.534	96.474	0.00274961	0.00318908	0.00112544	0.00235471
	30	QRQSQG4_CherryIR_03-1R2_D829C_GFP_Dcp1_Elav_070224.czi	92541.3	88580.4	72932.9	556.014	345.899	277.234	0.00600828	0.00390492	0.00380122	0.00457147
	31	QRQSQG4_CherryIR_03-2R2_D829C_GFP_Dcp1_Elav_070224.czi	59644.5	67138.6	71315.7	547.946	308.992	313.112	0.00918686	0.0046023	0.00439051	0.00605989
	32	QRQSQG4_CherryIR_04-1R2_D829C_GFP_Dcp1_Elav_070224.czi	45591.4	45999.1	44899.9	210.973	200.845	96.989	0.00462747	0.00436628	0.00216011	0.00371796
	33	QRQSQG4_CherryIR_04-2R2_D829C_GFP_Dcp1_Elav_070224.czi	42589.7	41084.4	38582.4	125.313	167.542	132.866	0.00294233	0.00407799	0.00344369	0.00348801
	34	QRQSQG4_CherryIR_05-1R2_D829C_GFP_Dcp1_Elav_070224.czi	62087.1	58253.7	53877.4	158.272	68.665	115.185	0.00254919	0.00117872	0.00213791	0.00195528
	35	QRQSQG4_CherryIR_06-1R2_D829C_GFP_Dcp1_Elav_070224.czi	45169.1	46592	42875	186.768	156.041	74.158	0.00413486	0.00334909	0.00172963	0.0030712
	36	QRQSQG4_CherryIR_07-1R2_D829C_GFP_Dcp1_Elav_070224.czi	52935.3	50354.7	48500.7	324.785	311.91	256.12	0.00613551	0.00619426	0.00528075	0.00587017
	37	QRQSQG4_CherryIR_07-2R2_D829C_GFP_Dcp1_Elav_070224.czi	88995	89826.2	88242.9	612.662	343.668	229.684	0.00688423	0.00382592	0.00260286	0.00443767
	38	QRQSQG4_CherryIR_08-1R2_D829C_GFP_Dcp1_Elav_070224.czi	73079.7	70423	59931.2	341.264	458.853	385.038	0.00466975	0.00651567	0.00642467	0.00587003
	39	QRQSQG4_CherryIR_08-2R2_D829C_GFP_Dcp1_Elav_070224.czi	52859.9	55705.9	53518.9	211.488	160.676	112.439	0.00400091	0.00288436	0.00210092	0.0029954
	40	QRQSQG4_CherryIR_09-1R2_D829C_GFP_Dcp1_Elav_070224.czi	91826.2	89709.1	84796.6	428.64	409.243	350.534	0.00466795	0.00456189	0.00413382	0.00445455
	41	QRQSQG4_CherryIR_09-2R2_D829C_GFP_Dcp1_Elav_070224.czi	38147.3	33918.5	23891.6	328.733	364.439	134.068	0.00861747	0.0107445	0.00561151	0.00832451
	42	QRQSQG4_CherryIR_10-1R2_D829C_GFP_Dcp1_Elav_070224.czi	84598.7	87259.8	87572.4	365.297	318.433	270.368	0.004318	0.00364925	0.00308737	0.00368487
	43	QRQSQG4_CherryIR_10-2R2_D829C_GFP_Dcp1_Elav_070224.czi	65446.4	63710.3	59760.1	329.935	260.068	85.831	0.0050413	0.00408204	0.00143626	0.00351987
	44	QRQSQG4_CherryIR_11-1R2_D829C_GFP_Dcp1_Elav_070224.czi	30019.9	29793.9	29020.3	127.03	76.39	58.88	0.00423152	0.00256395	0.00202892	0.00294147
	45	QRQSQG4_CherryIR_11-2R2_D829C_GFP_Dcp1_Elav_070224.czi	41445.4	44287.6	43583.3	102.997	103.169	134.068	0.00248512	0.00232952	0.00307613	0.00263026
	46	QRQSQG4_CherryIR_12-1R2_D829C_GFP_Dcp1_Elav_070224.czi	80970.3	89483.2	90560.9	866.379	699.523	338.174	0.0107	0.00781737	0.00373422	0.00741718
	47	QRQSQG4_CherryIR_12-2R2_D829C_GFP_Dcp1_Elav_070224.czi	64739.8	58203.2	52592.8	732.311	988.946	405.809	0.0113116	0.0169913	0.00771605	0.0120063
	48	QRQSQG4_CherryIR_01-1R3_D829C_GFP_Dcp1_Elav_070224.czi	58311.9	52877.8	46214.7	819.172	791.877	518.42	0.0140481	0.0149756	0.0112176	0.0134138
	49	QRQSQG4_CherryIR_01-2R3_D829C_GFP_Dcp1_Elav_070224.czi	75688.2	72013.6	70489.1	823.807	889.038	789.989	0.0108842	0.0123454	0.0112072	0.011479
	50	QRQSQG4_CherryIR_02-1R3_D829C_GFP_Dcp1_Elav_070224.czi	81178.7	77425.1	71125.5	897.278	1124.9	407.011	0.0110531	0.0145289	0.00572244	0.0104348
	51	QRQSQG4_CherryIR_02-2R3_D829C_GFP_Dcp1_Elav_070224.czi	79697.2	72701.7	65605.3	1786.49	637.725	364.267	0.0224159	0.00877181	0.0055524	0.0122467
	52	QRQSQG4_CherryIR_03-1R3_D829C_GFP_Dcp1_Elav_070224.czi	50945.5	52284.9	51527.8	611.289	445.12	351.221	0.0119989	0.00851336	0.00681614	0.00910946
	53	QRQSQG4_CherryIR_03-2R3_D829C_GFP_Dcp1_Elav_070224.czi	75322.4	75048.5	72399.5	2930.79	2907.44	2259.93	0.0389099	0.0387409	0.0312147	0.0362885
	54	QRQSQG4_CherryIR_04-1R3_D829C_GFP_Dcp1_Elav_070224.czi	131219	130032	126976	1085.08	1046.97	632.403	0.00826917	0.00805163	0.00498048	0.00710043
	55	QRQSQG4_CherryIR_04-2R3_D829C_GFP_Dcp1_Elav_070224.czi	24542.7	23322.2	23367.3	696.09	572.322	613.349	0.0283624	0.0245398	0.0262481	0.0263834
	56	QRQSQG4_CherryIR_05-1R3_D829C_GFP_Dcp1_Elav_070224.czi	54890.3	51477.2	47049.3	455.763	428.469	215.779	0.00830315	0.00832347	0.00458623	0.00707095
	57	QRQSQG4_CherryIR_05-2R3_D829C_GFP_Dcp1_Elav_070224.czi	28131.6	25732.8	22526	376.627	153.981	134.755	0.013388	0.00598383	0.00598219	0.00845135
	58	QRQSQG4_CherryIR_06-1R3_D829C_GFP_Dcp1_Elav_070224.czi	58397.6	56155.5	52769.6	298.005	369.932	225.049	0.00510304	0.00658764	0.00426475	0.00531847
	59	QRQSQG4_CherryIR_06-2R3_D829C_GFP_Dcp1_Elav_070224.czi	78780	69859.6	56714.4	1055.21	742.61	600.302	0.0133943	0.01063	0.0105846	0.0115363
	60	QRQSQG4_CherryIR_07-1R3_D829C_GFP_Dcp1_Elav_070224.czi	36495.5	36474.3	34005.2	654.033	535.586	319.978	0.0179209	0.0146839	0.00940967	0.0140048
	61	QRQSQG4_CherryIR_07-2R3_D829C_GFP_Dcp1_Elav_070224.czi	41181.4	42352	42381.3	625.708	470.354	297.49	0.0151939	0.0111058	0.00701937	0.0111064
	62	QRQSQG4_CherryIR_08-1R3_D829C_GFP_Dcp1_Elav_070224.czi	45968.2	47344.9	45901.1	360.319	163.422	169.259	0.00783844	0.00345173	0.00368747	0.00499255
	63	QRQSQG4_CherryIR_08-2R3_D829C_GFP_Dcp1_Elav_070224.czi	71304.2	65132.6	57698.2	432.589	249.94	123.425	0.00606681	0.0038374	0.00213915	0.00401446
											Mean	0.00711391
											Stdev.PA	0.00572073
	"Dorsal IR-1"										StDev.PA/2	0.00286036
	Act>|STOP>|QF, QUAS-mCD8::GFP/QUAS-RasV12; +/Eya-KD, QUAS-scribIR; UAS-Dorsal IR-1/QUAS-Gal4
			GFP Area			Dcp1 Area			Death Ratio (c-Dcp1 Area / Tumour Area)
	Tumour #	File Name	Slice 1	Slice 2	Slice 3	Slice 1	Slice 2	Slice 3	Slice 1	Slice 2	Slice3	Mean Slices
	1	QRQSQG4_dl32934_01-1R1_D829C_GFP_Dcp1_Elav_070224.czi	4438.5	4760.19	4057.75	8.068	71.411	25.234	0.00181773	0.0150017	0.00621872	0.00767939
	2	QRQSQG4_dl32934_01-2R1_D829C_GFP_Dcp1_Elav_070224.czi	17899.2	17709.7	15233.6	255.777	257.322	181.962	0.0142898	0.01453	0.0119447	0.0135882
	3	QRQSQG4_dl32934_02-1R1_D829C_GFP_Dcp1_Elav_070224.czi	21082.9	24522.1	26679.6	309.507	301.782	356.714	0.0146805	0.0123065	0.0133703	0.0134524
	4	QRQSQG4_dl32934_02-2R1_D829C_GFP_Dcp1_Elav_070224.czi	51320.5	42534.8	35804.1	1869.4	1362.83	1179.15	0.036426	0.0320403	0.0329333	0.0337999
	5	QRQSQG4_dl32934_03-1R1_D829C_GFP_Dcp1_Elav_070224.czi	15903.3	17443.8	16355.6	1133.83	125.657	112.095	0.0712952	0.00720354	0.00685361	0.0284508
	6	QRQSQG4_dl32934_03-2R1_D829C_GFP_Dcp1_Elav_070224.czi	25008.6	28462.4	24335.3	186.768	472.071	398.256	0.00746815	0.0165858	0.0163653	0.0134731
	7	QRQSQG4_dl32934_04-1R1_D829C_GFP_Dcp1_Elav_070224.czi	15541.1	18911.7	21862.5	136.986	161.019	105.916	0.00881444	0.00851426	0.00484463	0.00739111
	8	QRQSQG4_dl32934_04-2R1_D829C_GFP_Dcp1_Elav_070224.czi	7160.37	8262.1	4721.91	56.305	97.847	254.403	0.00786342	0.0118429	0.0538771	0.0245278
	9	QRQSQG4_dl32934_05-1R1_D829C_GFP_Dcp1_Elav_070224.czi	8350.68	11263.8	11170.1	198.613	170.975	103.512	0.0237841	0.0151792	0.00926692	0.0160767
	10	QRQSQG4_dl32934_05-2R1_D829C_GFP_Dcp1_Elav_070224.czi	11584.6	14250.2	15727.5	218.011	110.035	173.894	0.018819	0.00772165	0.0110567	0.0125324
	11	QRQSQG4_dl32934_06-1R1_D829C_GFP_Dcp1_Elav_070224.czi	7678.27	10703.3	6939.96	186.94	176.469	105.572	0.0243466	0.0164873	0.0152122	0.018682
	12	QRQSQG4_dl32934_06-2R1_D829C_GFP_Dcp1_Elav_070224.czi	85980.9	75842.7	56501.9	513.098	409.929	216.638	0.00596758	0.00540499	0.00383417	0.00506891
	13	QRQSQG4_dl32934_07-1R1_D829C_GFP_Dcp1_Elav_070224.czi	9130.36	12972.9	16712	173.55	218.526	719.608	0.019008	0.0168449	0.0430594	0.0263041
	14	QRQSQG4_dl32934_07-2R1_D829C_GFP_Dcp1_Elav_070224.czi	18565.6	20263.3	17779.2	210.973	111.237	256.463	0.0113636	0.00548957	0.0144249	0.010426
	15	QRQSQG4_dl32934_08-1R1_D829C_GFP_Dcp1_Elav_070224.czi	13782.1	16938.9	17815.1	235.692	150.033	549.834	0.0171014	0.00885729	0.0308634	0.0189407
	16	QRQSQG4_dl32934_01-1R2_D829C_GFP_Dcp1_Elav_070224.czi	6586.68	7763.76	6600.07	121.88	128.06	52.529	0.018504	0.0164946	0.00795886	0.0143192
	17	QRQSQG4_dl32934_01-2R2_D829C_GFP_Dcp1_Elav_070224.czi	5136.99	6379.14	6122.5	20.256	69.523	39.654	0.00394317	0.0108985	0.00647676	0.00710614
	18	QRQSQG4_dl32934_02-1R2_D829C_GFP_Dcp1_Elav_070224.czi	50145.3	47705.6	39370.2	572.837	738.319	490.954	0.0114236	0.0154766	0.0124702	0.0131234
	19	QRQSQG4_dl32934_02-2R2_D829C_GFP_Dcp1_Elav_070224.czi	18121.9	16824.9	15857.1	93.899	75.36	88.578	0.00518153	0.00447906	0.00558601	0.0050822
	20	QRQSQG4_dl32934_03-1R2_D829C_GFP_Dcp1_Elav_070224.czi	14211.7	15368.7	15797.2	213.891	122.223	129.948	0.0150503	0.0079527	0.00822601	0.0104097
	21	QRQSQG4_dl32934_03-2R2_D829C_GFP_Dcp1_Elav_070224.czi	20624.7	21070.5	17263.4	516.188	352.937	216.638	0.0250277	0.0167503	0.012549	0.018109
	22	QRQSQG4_dl32934_04-1R2_D829C_GFP_Dcp1_Elav_070224.czi	23817.3	24442.3	23633.8	391.733	122.567	80.338	0.0164474	0.00501455	0.00339929	0.00828709
	23	QRQSQG4_dl32934_04-2R2_D829C_GFP_Dcp1_Elav_070224.czi	16231.5	14890.3	13532.8	401.518	294.057	249.94	0.0247369	0.0197482	0.0184692	0.0209848
	24	QRQSQG4_dl32934_05-1R2_D829C_GFP_Dcp1_Elav_070224.czi	28518.6	30797.4	26957.8	831.36	852.302	595.324	0.0291515	0.0276745	0.0220835	0.0263032
	25	QRQSQG4_dl32934_05-2R2_D829C_GFP_Dcp1_Elav_070224.czi	12788.3	14856.8	15833.3	276.033	176.297	184.708	0.0215848	0.0118664	0.0116658	0.015039
	26	QRQSQG4_dl32934_06-1R2_D829C_GFP_Dcp1_Elav_070224.czi	21562.1	21280.4	21185.2	383.15	254.232	239.297	0.0177696	0.0119467	0.0112955	0.0136706
	27	QRQSQG4_dl32934_06-2R2_D829C_GFP_Dcp1_Elav_070224.czi	55496.8	55145.4	55099.8	1827.52	1033.92	389.501	0.0329301	0.018749	0.00706901	0.0195827
	28	QRQSQG4_dl32934_07-1R2_D829C_GFP_Dcp1_Elav_070224.czi	47340	48470.7	46559.9	716.174	732.997	551.207	0.0151283	0.0151225	0.0118387	0.0140298
	29	QRQSQG4_dl32934_07-2R2_D829C_GFP_Dcp1_Elav_070224.czi	13177.1	14644.2	14465.1	481.512	121.193	142.823	0.0365415	0.00827586	0.00987362	0.0182303
	30	QRQSQG4_dl32934_08-1R2_D829C_GFP_Dcp1_Elav_070224.czi	26007	24145.3	20597.6	292.856	306.074	313.112	0.0112607	0.0126763	0.0152014	0.0130461
	31	QRQSQG4_dl32934_08-2R2_D829C_GFP_Dcp1_Elav_070224.czi	10741.9	10597	8494.7	449.583	558.417	253.545	0.0418531	0.0526955	0.0298474	0.0414654
	32	QRQSQG4_dl32934_09-1R2_D829C_GFP_Dcp1_Elav_070224.czi	46366.8	52723.6	54722.6	943.627	850.586	717.891	0.0203514	0.0161329	0.0131187	0.0165343
	33	QRQSQG4_dl32934_09-2R2_D829C_GFP_Dcp1_Elav_070224.czi	26948.4	27167.4	26791.1	649.055	303.67	313.455	0.0240851	0.0111777	0.0117	0.0156543
	34	QRQSQG4_dl32934_10-1R2_D829C_GFP_Dcp1_Elav_070224.czi	63031.4	53061.5	36557.3	1125.76	1553.71	658.324	0.0178603	0.0292814	0.018008	0.0217166
	35	QRQSQG4_dl32934_10-2R2_D829C_GFP_Dcp1_Elav_070224.czi	12047.4	12746.6	9213.45	298.005	253.717	115.529	0.024736	0.0199047	0.0125392	0.01906
	36	QRQSQG4_dl32934_11-1R2_D829C_GFP_Dcp1_Elav_070224.czi	52228.2	52948.3	46317.2	593.951	598.586	606.482	0.0113722	0.0113051	0.0130941	0.0119238
	37	QRQSQG4_dl32934_11-2R2_D829C_GFP_Dcp1_Elav_070224.czi	44905.1	47581.7	41535.4	842.518	485.117	297.49	0.0187622	0.0101955	0.00716233	0.01204
	38	QRQSQG4_dl32934_12-1R2_D829C_GFP_Dcp1_Elav_070224.czi	21745.5	23179.5	22901.3	259.553	176.812	157.071	0.011936	0.00762793	0.00685861	0.0088075
	39	QRQSQG4_dl32934_01-1R3_D829C_GFP_Dcp1_Elav_070224.czi
	40	QRQSQG4_dl32934_01-2R3_D829C_GFP_Dcp1_Elav_070224.czi	8456.59	7039.01	5199.65	83.771	108.147	52.014	0.009906	0.015364	0.0100034	0.0117578
	41	QRQSQG4_dl32934_02-1R3_D829C_GFP_Dcp1_Elav_070224.czi	3668.08	4335.5	5234.84	343.324	218.698	94.071	0.0935978	0.0504436	0.0179702	0.0540039
	42	QRQSQG4_dl32934_02-2R3_D829C_GFP_Dcp1_Elav_070224.czi	13059.9	10085	8944.8	158.101	170.117	36.907	0.0121059	0.0168684	0.00412608	0.0110334
	43	QRQSQG4_dl32934_03-1R3_D829C_GFP_Dcp1_Elav_070224.czi	8498.65	12168.8	14557.1	186.94	82.569	23.689	0.0219964	0.00678531	0.00162731	0.0101364
	44	QRQSQG4_dl32934_03-2R3_D829C_GFP_Dcp1_Elav_070224.czi	12341.6	11128.9	7743.16	246.85	213.204	115.872	0.0200014	0.0191578	0.0149644	0.0180412
	45	QRQSQG4_dl32934_04-1R3_D829C_GFP_Dcp1_Elav_070224.czi	8693.66	9445.02	9636.25	90.809	76.561	51.327	0.0104454	0.00810596	0.00532645	0.00795928
	46	QRQSQG4_dl32934_04-2R3_D829C_GFP_Dcp1_Elav_070224.czi	6210.56	5600.65	4076.98	27.466	10.128	12.531	0.00442246	0.00180836	0.0030736	0.00310148
	47	QRQSQG4_dl32934_05-1R3_D829C_GFP_Dcp1_Elav_070224.czi	8444.92	9363.65	9122.47	116.902	65.918	8.583	0.0138429	0.00703977	0.000940864	0.00727451
	48	QRQSQG4_dl32934_05-2R3_D829C_GFP_Dcp1_Elav_070224.czi	12867.5	12103	12565.2	146.428	99.221	24.376	0.0113797	0.00819802	0.00193997	0.00717257
	49	QRQSQG4_dl32934_06-1R3_D829C_GFP_Dcp1_Elav_070224.czi	39302.2	37157.1	26457.6	806.64	354.826	217.324	0.020524	0.00954934	0.00821405	0.0127625
	50	QRQSQG4_dl32934_06-2R3_D829C_GFP_Dcp1_Elav_070224.czi	8323.73	7626.09	5797.55	96.989	22.831	64.373	0.0116521	0.0029938	0.0111035	0.00858314
	51	QRQSQG4_dl32934_07-1R3_D829C_GFP_Dcp1_Elav_070224.czi	44885.4	44589.6	41312.7	475.161	383.665	348.474	0.0105861	0.00860436	0.00843503	0.0092085
	52	QRQSQG4_dl32934_07-2R3_D829C_GFP_Dcp1_Elav_070224.czi	17896.8	19853.2	18724.6	59.567	65.232	80.166	0.00332836	0.00328571	0.00428133	0.0036318
	53	QRQSQG4_dl32934_08-1R3_D829C_GFP_Dcp1_Elav_070224.czi	5820.89	5519.28	4586.12	173.207	39.997	26.436	0.0297561	0.00724678	0.00576434	0.0142557
	54	QRQSQG4_dl32934_08-2R3_D829C_GFP_Dcp1_Elav_070224.czi	7126.55	8034.99	6879.88	136.815	100.079	55.275	0.0191979	0.0124554	0.0080343	0.0132292
	55	QRQSQG4_dl32934_09-1R3_D829C_GFP_Dcp1_Elav_070224.czi	12003.5	11345	10397.1	69.437	72.098	44.46	0.00578472	0.00635506	0.00427619	0.00547199
	56	QRQSQG4_dl32934_09-2R3_D829C_GFP_Dcp1_Elav_070224.czi	18643.8	20163.8	17591	135.141	48.409	16.651	0.00724856	0.00240079	0.000946562	0.00353197
	57	QRQSQG4_dl32934_10-1R3_D829C_GFP_Dcp1_Elav_070224.czi	2360.91	3057.73	2845.82	20.428	7.381	13.475	0.00865259	0.00241388	0.00473502	0.00526716
	58	QRQSQG4_dl32934_10-2R3_D829C_GFP_Dcp1_Elav_070224.czi	8704.73	9578.53	9216.07	107.718	49.525	36.564	0.0123747	0.00517042	0.00396742	0.00717083
											Mean	0.0145353
											Stdev.PA	0.00913984
											StDev.PA/2	0.00456992
Statistics
		Test for normal distribution				Welch's test (Prism9)
		Anderson-Darling test	Cherry IR	Dorsal IR-1		Table Analyzed	Fig4D_Apoptosis
		A2*	4.153	2.153
		P value	<0,0001	<0,0001		Column B	Dorsal IR-1
		Passed normality test (alpha=0.05)?	No	No		vs.	vs,
		P value summary	****	****		Column A	Cherry IR
		D'Agostino & Pearson test				Unpaired t test with Welch's correction
		K2	61.24	37.65		P value	<0,0001
		P value	<0,0001	<0,0001		P value summary	****
		Passed normality test (alpha=0.05)?	No	No		Significantly different (P < 0.05)?	Yes
		P value summary	****	****		One- or two-tailed P value?	Two-tailed
						Welch-corrected t, df	t=5,224, df=92,18
		Shapiro-Wilk test
		W	0.7237	0.8355		How big is the difference?
		P value	<0,0001	<0,0001		Mean of column A	0.7114
		Passed normality test (alpha=0.05)?	No	No		Mean of column B	1.454
		P value summary	****	****		Difference between means (B - A) ± SEM	0,7423 ± 0,1421
						95% confidence interval	0,4601 to 1,024
		Kolmogorov-Smirnov test				R squared (eta squared)	0.2284
		KS distance	0.1835	0.1594
		P value	<0,0001	0.001		F test to compare variances
		Passed normality test (alpha=0.05)?	No	No		F, DFn, Dfd	2,560, 56, 62
		P value summary	****	***		P value	0.0004
						P value summary	***
		Number of values	63	57		Significantly different (P < 0.05)?	Yes
						Data analyzed
						Sample size, column A	63
						Sample size, column B	57

[truncated: 22 more sheets: Fig4E_Dorsal IR_Migration, Fig4F_DorsalOE_Migration_TumSiz, Fig5A - DlA_TREeGFP_Coloc, Fig5B_DlB_pJNK_Coloc, Fig5C_MMP1Intensities, Fig6A - Chinmolevels_DorsalOE, Fig6B - Dorsallevels_ChinmoOE, Fig6C - TumourVolumeD9_ChinmoIR, Fig6D - ChinmoIR, Fig6D - ChinmoOE, S2B Fig_ Dl_DlB_Coloc, S3A Fig_ DlA_KD_Eff, S3B Fig_DlB_KD_Eff, S3C Fig_PellKD_Diff_Death, S4A_DorsalOEWT_Size, S4C - DorsalOE in wt clones, S4C - DorsalOE in GMR_elav, S4D - DorsalOE in GMR_cDcp1 , SupplFig5A_Snail IR, SupplFig5B_Twist IR …]
